# Supplementary material for: Multiregional Sequencing Analysis Reveals Extensive Genetic Heterogeneity in Gastric Tumors from Latinos
Source: Cancer Res Commun. 2022 Nov 28;2(11):1487–96. doi: 10.1158/2767-9764.CRC-22-0149 (PMC10035402; doi:10.1158/2767-9764.CRC-22-0149)
Supplement: Supplementary Data File S1 — Spreadsheet of pan-cancer panel gene composition, with citation codes [file crc-22-0149-s01.xlsx]

## Sheet: Data_Dictionary
Data dictionary for the following two tabs in file "PanCancerPanelGeneComposition.xlsx"
This file describes the gene composition of the pan-cancer panel developed in the project
Tab	Column Name	Description
LCC_Pan_Cancer_Panel_V1
	gene_preferred	HGNC preferred gene name (Genenames.org, New HGNC Gene Family dataset. Available at: http://www.genenames.org/cgi-bin/genefamilies/download-all/tsv [Accessed August 3, 2016].)
	gene_alias	Other names and IDs for the gene
	hgnc	HGNC gene ID (Gray, K.A. et al., 2015. Genenames.org: The HGNC resources in 2015. Nucleic Acids Research, 43(D1), pp.D1079–D1085.)
	entrez	Entrez gene ID (Maglott, D., Ostell, J. & Pruitt, K.D., 2007. Entrez Gene: gene-centered information at NCBI. Nucleic Acids Res., 35, pp.D26–31.)
	chr	Gene chromosome
	maxCDSlen_Kbp	Total gene CDS length in longest splicing isoform
	Norigins	Number of factors in origins column used to decide whether to include gene in panel
	origins	Factors considered when deciding whether to include gene in panel: "Cancer Papers" (see column "papers"), "COSMIC cancer gene census" (gene found in COSMIC cancer gene census), "LCC_GC_MSS" (mutated in three or more of 36 LCC lab gastric cancer tumor samples, with additional qualifiers), "TCGA_GC_MSS" (mutated in TCGA gastric cancer MSS tumor samples), "Color Genomics" (on Color Genomics cancer d…
	Npapers	Number of reviewed papers that identified this gene as a cancer driver
	papers	Reviewed papers that identified this gene as a cancer driver (see tab Papers)
	expr_rank_pct	Rank of stomach expression in this list, expressed as a percentile
	expr_sd_tissue	Standard deviation of expression across different tissues
	In_COSMIC_Census	TRUE if gene is in COSMIC cancer gene census (Futreal, P. a. A. et al., 2004. A census of human cancer genes. Nat. Rev. Cancer, 4(3), pp.177–183. Available at: http://www.nature.com/doifinder/10.1038/nrc1299.)
	Nsamp_LCC_GC_MSS	Number of samples mutated in our laboratory's tumor MSS gastric cancer samples
	Nsamp_TCGA_GC_MSS	Number of samples mutated in TCGA's tumor MSS gastric cancer samples (Bass, A.J. et al., 2014. Comprehensive molecular characterization of gastric adenocarcinoma. Nature, 513(7517), pp.202–9. Available at: http://www.pubmedcentral.nih.gov/articlerender.fcgi?artid=4170219&tool=pmcentrez&rendertype=abstract.)
	target_hg38	Panel target regions on the gene using HG38 reference genome coordinates.
	target_hg19	Panel target regions on the gene using HG19 reference genome coordinates.
Papers
	Paper Title	Title of paper.
	Paper Title Abbr	Paper abbreviation appearing in "papers" column of "LCCpanCancerPanelV1" tab
	Paper Year	Year of paper.
	Link/doi	Paper doi.
	Cancer Type	Cancer type.
	Cancer Type Abbr	Abbreviation for cancer type.
	Cancer Subtype	Cancer subtype.
	Cancer Subtype Abbr	Abbreviation for cancer subtype.
	Type of Sequencing	Type of sequencing used for paper.
	Ngenes	Number of genes listed in paper as the genes assessed for overmutation.
	nSigMuteGenes or Drivers	Number of genes found to be significantly over-mutated in tumors.
	Source(s) in Paper	Table or figure in paper from which gene data was obtained.
	Notes	Notes about the paper.

## Sheet: LCC_Pan_Cancer_Panel_V1
gene_preferred	gene_alias	hgnc	entrez	chr	maxCDSlen_Kbp	Norigins	origins	Npapers	papers	expr_rank_pct	expr_sd_tissue	In_COSMIC_Census	Nsamp_TCGA_GC_MSS	Nsamp_LCC_GC_MSS	target_hg38	target_hg19
A2M	CPAMD5,FWP007,S863-7	HGNC:7	2	chr12	4.4	2	Cancer Papers(3), LCC_GC_MSS(1)	3	NatMed_PC-Het,NatMed_PC-Het_GC,NatMed_PC-Het_MELA	99	-0.27	FALSE	0	1	9067632-9067871,9068114-9068293,9068671-9068910,9069689-9069868,9070443-9070622,9072303-9072542,9072642-9072881,9074522-9074821,9076726-9076965,9077293-9077472,9077659-9077898,9079198-9079377,9079607-9079846,9080046-9080225,9089136-9089315,9089843-9090082,9090299-9090538,9091165-9091464,9093402-9093641,9094971-9095090,9095500-9095739,9098562-9098801,9099332-9099571,9101086-9101265,9101411-9101710…	9220228-9220467,9220710-9220889,9221267-9221506,9222285-9222464,9223039-9223218,9224899-9225138,9225238-9225477,9227118-9227417,9229322-9229561,9229889-9230068,9230255-9230494,9231794-9231973,9232203-9232442,9232642-9232821,9241732-9241911,9242439-9242678,9242895-9243134,9243761-9244060,9245998-9246237,9247567-9247686,9248096-9248335,9251158-9251397,9251928-9252167,9253682-9253861,9254007-9254306…
ABCB1	ABC20,CD243,CLCS,GP170,MDR1,P-gp,PGY1	HGNC:40	5243	chr7	3.8	3	Cancer Papers(7), TCGA_GC_MSS(21), LCC_GC_MSS(4)	7	NatMed_PC-Het,NatMed_PC-Het_GC,NatMed_PC-Het_BLAD,NatMed_PC-Het_HDNK,NatMed_PC-Het_GLIO,NatMed_PC-Het_LG-Gli,NatMed_PC-Het_MELA	61	-0.3	FALSE	21	4	87504226-87504465,87505850-87506089,87509258-87509497,87515210-87515449,87516467-87516706,87519276-87519515,87520706-87520945,87531276-87531515,87536410-87536589,87539217-87539396,87541291-87541530,87544082-87544321,87544791-87545030,87545824-87546063,87549313-87549552,87549833-87550072,87550114-87550353,87550403-87550642,87550662-87550901,87553727-87553966,87561205-87561444,87566036-87566275,875…	87133542-87133781,87135166-87135405,87138574-87138813,87144526-87144765,87145783-87146022,87148592-87148831,87150022-87150261,87160592-87160831,87165726-87165905,87168533-87168712,87170607-87170846,87173398-87173637,87174107-87174346,87175140-87175379,87178629-87178868,87179149-87179388,87179430-87179669,87179719-87179958,87179978-87180217,87183043-87183282,87190521-87190760,87195352-87195591,871…
ABCB11	ABC16,BSEP,PFIC-2,PFIC2,PGY4,SPGP	HGNC:42	8647	chr2	4	1	Rahman cancer gene list	0		40	-0.21	FALSE	0	0	168923602-168923841,168924610-168924849,168927139-168927378,168930644-168930883,168932350-168932589,168935155-168935454,168936212-168936451,168944566-168945028,168957926-168958165,168964137-168964376,168968369-168968548,168969331-168969570,168970010-168970429,168971829-168972068,168973658-168973897,168976512-168976751,168979803-168980042,168986077-168986316,168990743-168990982,168993677-168993916…	169780112-169780351,169781120-169781359,169783649-169783888,169787154-169787393,169788860-169789099,169791665-169791964,169792722-169792961,169801076-169801538,169814436-169814675,169820647-169820886,169824879-169825058,169825841-169826080,169826520-169826939,169828339-169828578,169830168-169830407,169833022-169833261,169836313-169836552,169842587-169842826,169847253-169847492,169850187-169850426…
ABCC1	GS-X,MRP,MRP1	HGNC:51	4363	chr16	4.6	2	Cancer Papers(5), LCC_GC_MSS(1)	5	NatMed_PC-Het,NatMed_PC-Het_GC,NatMed_PC-Het_BLAD,NatMed_PC-Het_LUSC,NatMed_PC-Het_MELA	87	0.46	FALSE	0	1	15949727-15949906,16007784-16008023,16009719-16009958,16014440-16014679,16016439-16016678,16033048-16033227,16036418-16036657,16044415-16044714,16045805-16046044,16048103-16048342,16052680-16052859,16056074-16056313,16068109-16068348,16071596-16071775,16076274-16076453,16079295-16079534,16083334-16083573,16086788-16087027,16090377-16090616,16098798-16098977,16102582-16102761,16105327-16105506,161…	16043584-16043763,16101641-16101880,16103576-16103815,16108297-16108536,16110296-16110535,16126905-16127084,16130275-16130514,16138272-16138571,16139662-16139901,16141960-16142199,16146537-16146716,16149931-16150170,16161966-16162205,16165453-16165632,16170131-16170310,16173152-16173391,16177191-16177430,16180645-16180884,16184234-16184473,16192655-16192834,16196439-16196618,16199184-16199363,162…
ABCD1	adrenoleukodystrophy,ALD,ALDP,AMN	HGNC:61	215	chrX	2.2	2	Cancer Papers(1), LCC_GC_MSS(1)	1	TCGA_DGLIO	73	-0.48	FALSE	0	1	153725237-153726196,153729221-153729580,153736063-153736302,153736309-153736548,153737114-153737293,153740045-153740284,153740527-153740766,153742939-153743118,153743164-153743403,153743462-153743761	152990692-152991651,152994676-152995035,153001517-153001756,153001763-153002002,153002568-153002747,153005499-153005738,153005981-153006220,153008393-153008572,153008618-153008857,153008916-153009215
ACAN	AGC1,CSPG1,CSPGCP,MSK16	HGNC:319	176	chr15	7.6	1	Cancer Papers(1)	1	TCGA_DGLIO	44	-0.24	FALSE	0	0	88836152-88836331,88838645-88839064,88839979-88840218,88841684-88841923,88843322-88843681,88845484-88845903,88847210-88847449,88847855-88848094,88849415-88849894,88851764-88852063,88854825-88859444,88860263-88860502,88868153-88868392,88871341-88871580,88871954-88872133,88872833-88873072,88873831-88874070,88874382-88874621	89379383-89379562,89381876-89382295,89383210-89383449,89384915-89385154,89386553-89386912,89388715-89389134,89390441-89390680,89391086-89391325,89392646-89393125,89394995-89395294,89398056-89402675,89403494-89403733,89411384-89411623,89414572-89414811,89415185-89415364,89416064-89416303,89417062-89417301,89417613-89417852
ACD	Pip1,Ptop,Tint1,Tpp1	HGNC:25070	65057	chr16	1.6	1	Cancer Papers(1)	1	TCGA_CMELA	84	-0.56	FALSE	0	0	67657555-67657897,67657964-67658383,67658508-67658857,67658884-67659123,67659156-67659838,67659841-67660080,67660090-67660509	67691458-67691800,67691867-67692286,67692411-67692760,67692787-67693026,67693059-67693741,67693744-67693983,67693993-67694412
ACO1	IREB1,IREBP,IRP1	HGNC:117	48	chr9	2.7	1	Cancer Papers(1)	1	Nature_PANCAN21	87	0.33	FALSE	0	0	32405465-32405644,32407225-32407464,32408463-32408702,32418073-32418252,32418300-32418539,32418988-32419227,32420822-32421061,32423249-32423488,32424487-32424726,32425798-32426037,32427249-32427488,32429371-32429550,32430376-32430615,32431661-32431900,32433660-32433899,32434510-32434749,32436204-32436443,32440406-32440645,32448869-32449108,32449935-32450305	32405463-32405642,32407223-32407462,32408461-32408700,32418071-32418250,32418298-32418537,32418986-32419225,32420820-32421059,32423247-32423486,32424485-32424724,32425796-32426035,32427247-32427486,32429369-32429548,32430374-32430613,32431659-32431898,32433658-32433897,32434508-32434747,32436202-32436441,32440404-32440643,32448867-32449106,32449933-32450303
ACTB		HGNC:132	60	chr7	1.1	3	Cancer Papers(5), TCGA_GC_MSS(8), LCC_GC_MSS(1)	5	TCGA_PRENCC,NatMed_PC-Het,NatMed_PC-Het_GC,NatMed_PC-Het_BLAD,NatMed_PC-Het_MELA	99	-0.31	FALSE	8	1	5527700-5527939,5527975-5528214,5528260-5528739,5528962-5529430,5529479-5529896	5567331-5567570,5567606-5567845,5567891-5568370,5568593-5569061,5569110-5569527
ACTL6B	ACTL6,BAF53B	HGNC:160	51412	chr7	1.3	1	Cancer Papers(1)	1	TCGA_BC	54	-0.45	FALSE	0	0	100643196-100643375,100646202-100646381,100646509-100646688,100646701-100646880,100646908-100647147,100647164-100647343,100647399-100647578,100648489-100648865,100649997-100650176,100654949-100655188,100655384-100655623,100655751-100655930,100656252-100656431	100240819-100240998,100243825-100244004,100244132-100244311,100244324-100244503,100244531-100244770,100244787-100244966,100245022-100245201,100246112-100246488,100247620-100247799,100252572-100252811,100253007-100253246,100253374-100253553,100253875-100254054
ACVR1B	ActRIB,ACVRLK4,ALK4,SKR2	HGNC:172	91	chr12	1.6	2	Cancer Papers(3), TCGA_GC_MSS(11)	3	TCGA_CRC,TCGA_PANCAN12,Nature_PANCAN21	86	0.35	FALSE	11	0	51951720-51951899,51975235-51975534,51976301-51976600,51980934-51981233,51982627-51982866,51983963-51984202,51985150-51985389,51986802-51987161,51991828-51992067,51993928-51994167	52345504-52345683,52369019-52369318,52370085-52370384,52374718-52375017,52376411-52376650,52377747-52377986,52378934-52379173,52380586-52380945,52385612-52385851,52387712-52387951
ACVR2A	ACTRII,ACVR2	HGNC:173	92	chr2	1.5	3	Cancer Papers(2), TCGA_GC_MSS(8), LCC_GC_MSS(3)	2	TCGA_CRC,TCGA_PANCAN12	67	0.08	FALSE	8	3	147845090-147845269,147896285-147896524,147899423-147899662,147899701-147899940,147915143-147915382,147917235-147917474,147918400-147918639,147920167-147920406,147922898-147923137,147925976-147926215,147927057-147927296	148602659-148602838,148653854-148654093,148656992-148657231,148657270-148657509,148672712-148672951,148674804-148675043,148675969-148676208,148677736-148677975,148680467-148680706,148683545-148683784,148684626-148684865
ACVR2B	ActR-IIB	HGNC:174	93	chr3	1.5	2	Cancer Papers(1), LCC_GC_MSS(1)	1	Nature_PANCAN21	62	-0.11	FALSE	0	1	38454259-38454438,38477271-38477510,38477796-38478035,38478097-38478566,38479080-38479319,38479632-38479871,38481288-38481527,38482147-38482614,38483115-38483354	38495750-38495929,38518762-38519001,38519287-38519526,38519588-38520057,38520571-38520810,38521123-38521362,38522779-38523018,38523638-38524105,38524606-38524845
ADGRA2	GPR124,DKFZp434C211,DKFZp434J0911,FLJ14390,KIAA1531,TEM5	HGNC:17849	25960	chr8	4	3	Cancer Papers(1), TCGA_GC_MSS(13), LCC_GC_MSS(1)	1	TCGA_GAC	75	-0.41	FALSE	13	1	37797331-37797570,37814842-37815021,37828834-37829013,37829207-37829386,37829434-37829613,37829813-37830052,37830697-37830936,37831385-37831624,37832989-37833228,37833643-37833882,37833928-37834167,37835136-37835435,37835542-37835781,37837715-37837954,37838900-37839139,37839441-37839680,37840074-37840313,37840715-37840894,37841069-37841608,37841654-37841773,37841817-37841936,37841959-37842378	37654849-37655088,37672360-37672539,37686352-37686531,37686725-37686904,37686952-37687131,37687331-37687570,37688215-37688454,37688903-37689142,37690507-37690746,37691161-37691400,37691446-37691685,37692654-37692953,37693060-37693299,37695233-37695472,37696418-37696657,37696959-37697198,37697592-37697831,37698233-37698412,37698587-37699126,37699172-37699291,37699335-37699454,37699477-37699896
ADH1B	ADH2	HGNC:250	125	chr4	1.1	1	DNA repair list, Dispensible, Rescued	0		97	-0.33	FALSE	0	0	99307762-99307941,99310714-99310953,99311469-99311708,99313801-99314100,99315888-99316127,99316169-99316348,99317995-99318234,99318716-99318955,99320813-99320992,99321233-99321412	100228919-100229098,100231871-100232110,100232626-100232865,100234958-100235257,100237045-100237284,100237326-100237505,100239152-100239391,100239873-100240112,100241970-100242149,100242390-100242569
ADNP	ADNP1,KIAA0784	HGNC:15766	23394	chr20	3.3	2	Cancer Papers(1), LCC_GC_MSS(3)	1	Nature_PANCAN21	89	0.09	FALSE	0	3	50891369-50894548,50901973-50902152,50903823-50904062	49507906-49511085,49518510-49518689,49520360-49520599
AFDN	MLLT4,AF-6,AF6	HGNC:7137	4301	chr6	5.3	3	Cancer Papers(1), COSMIC cancer gene census, LCC_GC_MSS(1)	1	Nature_WG_BC	90	0.68	TRUE	0	1	167827048-167827287,167864529-167864768,167870321-167870560,167872124-167872303,167872306-167872485,167875295-167875534,167880319-167880558,167889151-167889390,167890826-167891065,167893794-167893973,167896835-167897014,167898186-167898485,167902262-167902441,167907110-167907349,167911042-167911221,167911255-167911554,167913323-167913502,167914121-167914360,167914601-167914780,167915151-167915450…	168227728-168227967,168265209-168265448,168271001-168271240,168272804-168272983,168272986-168273165,168275975-168276214,168280999-168281238,168289831-168290070,168291506-168291745,168294474-168294653,168297515-168297694,168298866-168299165,168302942-168303121,168307790-168308029,168311722-168311901,168311935-168312234,168314003-168314182,168314801-168315040,168315281-168315460,168315831-168316130…
AGO4	EIF2C4,FLJ20033,hAGO4,KIAA1567	HGNC:18424	192670	chr1	2.6	2	Cancer Papers(1), LCC_GC_MSS(1)	1	TCGA_GAC	82	0.52	FALSE	0	1	35816845-35817084,35822802-35823041,35825284-35825523,35825627-35825866,35825873-35826112,35826702-35826881,35831381-35831620,35831752-35831991,35832001-35832240,35832411-35832650,35833962-35834201,35835811-35836050,35841143-35841502,35841563-35841802,35850088-35850327,35850834-35851073,35853468-35853707	36282446-36282685,36288403-36288642,36290885-36291124,36291228-36291467,36291474-36291713,36292303-36292482,36296982-36297221,36297353-36297592,36297602-36297841,36298012-36298251,36299563-36299802,36301412-36301651,36306744-36307103,36307164-36307403,36315689-36315928,36316435-36316674,36319069-36319308
AJUBA	JUB,MGC15563	HGNC:20250	84962	chr14	1.6	2	Cancer Papers(3), TCGA_GC_MSS(2)	3	TCGA_HDNKSC,TCGA_PANCAN12,Nature_PANCAN21	65	-0.4	FALSE	2	0	22973386-22973625,22973991-22974170,22974775-22975158,22976397-22976576,22976589-22976768,22978275-22978514,22978865-22979104,22981224-22982303	23442595-23442834,23443200-23443379,23443984-23444367,23445606-23445785,23445798-23445977,23447484-23447723,23448074-23448313,23450433-23451512
AKT1	AKT,PKB,PRKBA,RAC	HGNC:391	207	chr14	1.4	4	Cancer Papers(8), COSMIC cancer gene census, TCGA_GC_MSS(3), LCC_GC_MSS(1)	8	TCGA_PROS,TCGA_BC,TCGA_PANCAN12,Nature_PANCAN21,NatMed_PC-Het,NatMed_PC-Het_GC,NatMed_PC-Het_THY,Nature_WG_BC	96	0.76	TRUE	3	1	104769516-104769695,104770291-104770470,104770676-104770915,104772319-104772498,104772865-104773104,104773195-104773637,104773856-104774035,104774881-104775261,104775606-104775845,104776595-104776834,104780032-104780271,104792531-104792710	105235853-105236032,105236628-105236807,105237013-105237252,105238656-105238835,105239202-105239441,105239532-105239974,105240193-105240372,105241218-105241598,105241943-105242182,105242932-105243171,105246369-105246608,105258868-105259047
AKT2		HGNC:392	208	chr19	1.4	3	Cancer Papers(1), COSMIC cancer gene census, TCGA_GC_MSS(8)	1	Nature_WG_BC	88	-0.61	TRUE	8	0	40233822-40234001,40234436-40234615,40234860-40235159,40235217-40235484,40235877-40236116,40236201-40236440,40237910-40238149,40238849-40239028,40239993-40240172,40240188-40240367,40241884-40242123,40242491-40242730,40244394-40244573,40255108-40255347,40256870-40257109,40265155-40265334	40739729-40739908,40740343-40740522,40740767-40741066,40741124-40741391,40741784-40742023,40742108-40742347,40743817-40744056,40744756-40744935,40745900-40746079,40746095-40746274,40747791-40748030,40748398-40748637,40750301-40750480,40761015-40761254,40762777-40763016,40771062-40771241
ALDH2		HGNC:404	217	chr12	1.6	3	DNA repair list, TCGA_GC_MSS(6), COSMIC cancer gene census	0		99	0.18	TRUE	6	0	111766920-111767159,111775543-111775782,111781850-111782089,111783108-111783347,111785217-111785396,111789759-111789998,111790378-111790617,111791243-111791482,111791992-111792231,111792570-111792809,111798040-111798279,111799865-111800104,111803796-111804035,111809469-111809648	112204724-112204963,112213347-112213586,112219654-112219893,112220912-112221151,112223021-112223200,112227563-112227802,112228182-112228421,112229047-112229286,112229796-112230035,112230374-112230613,112235844-112236083,112237669-112237908,112241600-112241839,112247273-112247452
ALK	CD246	HGNC:427	238	chr2	4.9	4	Cancer Papers(1), COSMIC cancer gene census, TCGA_GC_MSS(12), LCC_GC_MSS(1), Rahman cancer gene list	1	Nature_PANCAN21	42	-0.53	TRUE	12	1	29193213-29193932,29196725-29196904,29197489-29197728,29207102-29207341,29207955-29208134,29209742-29209921,29213943-29214122,29220651-29220890,29220963-29221262,29222286-29222465,29222472-29222651,29223315-29223554,29225393-29225632,29226878-29227117,29227533-29227712,29228855-29229094,29232256-29232495,29233511-29233750,29239635-29239874,29251066-29251305,29275043-29275282,29275359-29275538,292…	29416079-29416798,29419591-29419770,29420355-29420594,29429968-29430207,29430821-29431000,29432608-29432787,29436809-29436988,29443517-29443756,29443829-29444128,29445152-29445331,29445338-29445517,29446181-29446420,29448259-29448498,29449744-29449983,29450399-29450578,29451721-29451960,29455122-29455361,29456377-29456616,29462501-29462740,29473932-29474171,29497909-29498148,29498225-29498404,295…
ALKBH6	MGC15677	HGNC:28243	84964	chr19	0.8	1	Cancer Papers(1)	1	Nature_PANCAN21	79	-0.21	FALSE	0	0	36009272-36009571,36010505-36010744,36010866-36011105,36011344-36011523,36012955-36013134,36013246-36013485,36014114-36014293	36500174-36500473,36501407-36501646,36501768-36502007,36502246-36502425,36503857-36504036,36504148-36504387,36505016-36505195
ALPK2	HAK	HGNC:20565	115701	chr18	6.5	2	Cancer Papers(3), LCC_GC_MSS(3), Dispensible, Rescued	3	TCGA_EC,TCGA_GAC,Nature_PANCAN21	50	-0.29	FALSE	0	3	58481811-58482050,58497983-58498162,58503920-58504159,58514947-58515126,58516895-58517194,58523734-58524118,58529045-58529284,58534819-58538238,58578781-58580580,58607261-58607500,58611623-58611862	56149043-56149282,56165215-56165394,56171152-56171391,56182179-56182358,56184127-56184426,56190966-56191350,56196277-56196516,56202051-56205470,56246013-56247812,56274493-56274732,56278855-56279094
AMER1	FAM123B,FLJ39827,RP11-403E24.2,WTX	HGNC:26837	139285	chrX	3.4	3	Cancer Papers(2), COSMIC cancer gene census, TCGA_GC_MSS(14)	2	TCGA_CRC,TCGA_LUSCC	64	0.53	TRUE	14	0	64186056-64186235,64189864-64192083,64192131-64193330	63405936-63406115,63409744-63411963,63412011-63413210
ANGPT1	Ang1,KIAA0003	HGNC:484	284	chr8	1.5	1	Cancer Papers(4)	4	NatMed_PC-Het,NatMed_PC-Het_LUAD,NatMed_PC-Het_LUSC,NatMed_PC-Het_MELA	62	-0.42	FALSE	0	0	107251815-107252054,107264166-107264405,107284645-107284884,107293867-107294106,107303184-107303423,107321862-107322161,107336091-107336330,107346900-107347139,107497230-107497589	108264043-108264282,108276394-108276633,108296873-108297112,108306095-108306334,108315412-108315651,108334090-108334389,108348319-108348558,108359128-108359367,108509458-108509817
ANK3		HGNC:494	288	chr10	13.1	2	Cancer Papers(1), LCC_GC_MSS(2)	1	Nature_PANCAN21	63	-0.49	FALSE	0	2	60042635-60042814,60053612-60053791,60055638-60056057,60059295-60059474,60059686-60060045,60063063-60063302,60064103-60064342,60067882-60068061,60068605-60068964,60068986-60076485,60080489-60080668,60082073-60082252,60082556-60082795,60083435-60083674,60084566-60084865,60085115-60085294,60086661-60086900,60088133-60088372,60105862-60106101,60108147-60108326,60108792-60109091,60114158-60114397,601…	61802393-61802572,61813370-61813549,61815396-61815815,61819053-61819232,61819444-61819803,61822821-61823060,61823861-61824100,61827640-61827819,61828363-61828722,61828744-61836243,61840247-61840426,61841831-61842010,61842314-61842553,61843193-61843432,61844324-61844623,61844873-61845052,61846419-61846658,61847891-61848130,61865620-61865859,61867905-61868084,61868550-61868849,61873916-61874155,618…
ANPEP	CD13,gp150,LAP1,p150,PEPN	HGNC:500	290	chr15	2.9	1	Cancer Papers(3)	3	NatMed_PC-Het,NatMed_PC-Het_GC,NatMed_PC-Het_MELA	69	-0.3	FALSE	0	0	89785305-89785544,89790411-89790590,89790903-89791142,89792124-89792363,89792387-89792626,89792991-89793170,89797529-89797768,89799198-89799612,89801059-89801238,89801401-89801640,89803182-89803361,89803385-89803564,89803581-89803820,89803826-89804065,89804210-89804673,89805025-89805264,89805272-89805511,89805947-89806606	90328536-90328775,90333642-90333821,90334134-90334373,90335355-90335594,90335618-90335857,90336222-90336401,90340760-90340999,90342429-90342843,90344290-90344469,90344632-90344871,90346413-90346592,90346616-90346795,90346812-90347051,90347057-90347296,90347441-90347904,90348256-90348495,90348503-90348742,90349178-90349837
AOX1	AO,AOH1	HGNC:553	316	chr2	4	2	Cancer Papers(1), LCC_GC_MSS(1)	1	TCGA_DGLIO	78	-0.34	FALSE	0	1	200586041-200586220,200593085-200593264,200595230-200595409,200597331-200597570,200599623-200599742,200602225-200602404,200603222-200603401,200603967-200604146,200604648-200604887,200605492-200605671,200608940-200609179,200609278-200609457,200611319-200611558,200612581-200612820,200613765-200614004,200615927-200616106,200620615-200620854,200621063-200621302,200623802-200624041,200627311-200627490…	201450764-201450943,201457808-201457987,201459953-201460132,201462054-201462293,201464346-201464465,201466948-201467127,201467945-201468124,201468690-201468869,201469371-201469610,201470215-201470394,201473663-201473902,201474001-201474180,201476042-201476281,201477304-201477543,201478488-201478727,201480650-201480829,201485338-201485577,201485786-201486025,201488525-201488764,201492034-201492213…
APAF1	APAF-1,CED4	HGNC:576	317	chr12	3.7	1	Cancer Papers(3)	3	NatMed_PC-Het,NatMed_PC-Het_LUAD,NatMed_PC-Het_LUSC	63	-0.23	FALSE	0	0	98648309-98648548,98648603-98648902,98649466-98649705,98659132-98659371,98662457-98662576,98662621-98662860,98665522-98665821,98666154-98666393,98667459-98667698,98670910-98671149,98671507-98671746,98677368-98677607,98680245-98680484,98683089-98683328,98686691-98686930,98699369-98699608,98703315-98703554,98706428-98706667,98708525-98708764,98712257-98712496,98715370-98715609,98723133-98723372,987…	99042087-99042326,99042381-99042680,99043244-99043483,99052910-99053149,99056235-99056354,99056399-99056638,99059300-99059599,99059932-99060171,99061237-99061476,99064688-99064927,99065285-99065524,99071146-99071385,99074023-99074262,99076867-99077106,99080469-99080708,99093147-99093386,99097093-99097332,99100206-99100445,99102303-99102542,99106035-99106274,99109148-99109387,99116911-99117150,991…
APC	DP2,DP2.5,DP3,PPP1R46	HGNC:583	324	chr5	8.5	4	Cancer Papers(11), COSMIC cancer gene census, TCGA_GC_MSS(42), LCC_GC_MSS(3), Color Genomics, Rahman cancer gene list	11	TCGA_CRC,TCGA_LUSCC,TCGA_GAC,TCGA_PANCAN12,SciRprt_PANCAN12,Nature_PANCAN21,NatMed_PC-Het,NatMed_PC-Het_GC,NatMed_PC-Het_BLAD,Nature_WG_BC,NatGen_PC-OncSig	67	-0.64	TRUE	42	3	112707680-112707919,112754838-112755077,112766278-112766457,112767170-112767409,112775609-112775788,112780729-112780968,112792398-112792577,112801224-112801403,112815454-112815633,112818945-112819364,112821854-112822033,112823244-112823423,112827058-112827297,112827868-112828047,112828794-112829033,112834938-112835177,112837540-112844139,112856571-112856750,112862432-112862611	112043377-112043616,112090535-112090774,112101975-112102154,112102867-112103106,112111306-112111485,112116426-112116665,112128095-112128274,112136921-112137100,112151151-112151330,112154642-112155061,112157551-112157730,112158941-112159120,112162755-112162994,112163565-112163744,112164491-112164730,112170635-112170874,112173237-112179836,112192268-112192447,112198129-112198308
APOL2	APOL-II	HGNC:619	23780	chr22	1.4	1	Cancer Papers(1)	1	Nature_PANCAN21	86	-0.57	FALSE	0	0	36227392-36228291,36231283-36231522,36233107-36233286,36233339-36233518,36237003-36237242,36239390-36239569	36623438-36624337,36627329-36627568,36629153-36629332,36629385-36629564,36633049-36633288,36635436-36635615
AR	AIS,DHTR,HUMARA,NR3C4,SBMA,SMAX1	HGNC:644	367	chrX	2.8	3	Cancer Papers(1), COSMIC cancer gene census, TCGA_GC_MSS(14)	1	TCGA_PANCAN12	60	-0.55	TRUE	14	0	67545096-67545335,67545418-67546497,67546550-67546789,67568923-67569102,67643212-67643451,67680647-67680826,67685914-67686153,67694608-67694787,67711366-67711725,67717430-67717669,67721778-67722017,67722786-67723025,67723644-67723883	66764938-66765177,66765260-66766339,66766392-66766631,66788765-66788944,66863054-66863293,66900489-66900668,66905756-66905995,66914450-66914629,66931208-66931567,66937272-66937511,66941620-66941859,66942628-66942867,66943486-66943725
ARHGAP35	GRF-1,GRLF1,KIAA1722,P190A,p190ARhoGAP,p190RhoGAP	HGNC:4591	2909	chr19	4.5	2	Cancer Papers(3), TCGA_GC_MSS(14)	3	TCGA_BC,TCGA_PANCAN12,Nature_PANCAN21	82	-0.74	FALSE	14	0	46918656-46922375,46937216-46937455,46987938-46988117,46989490-46989729,46999237-46999476,47000300-47000719	47421913-47425632,47440473-47440712,47491195-47491374,47492747-47492986,47502494-47502733,47503557-47503976
ARID1A	B120,BAF250,BAF250a,C10rf4,C1orf4,P270,SMARCF1	HGNC:11110	8289	chr1	6.9	4	Cancer Papers(12), COSMIC cancer gene census, TCGA_GC_MSS(90), LCC_GC_MSS(7)	12	TCGA_LUAC,TCGA_BLADU,TCGA_DGLIO,TCGA_PRENCC,TCGA_CCRENCC,TCGA_EC,TCGA_GAC,TCGA_PANCAN12,SciRprt_PANCAN12,Nature_PANCAN21,Nature_WG_BC,NatGen_PC-OncSig	89	0.39	TRUE	90	7	26696532-26696651,26696779-26697558,26729637-26729876,26731138-26731617,26732614-26732853,26760826-26761125,26761339-26761518,26762116-26762355,26762949-26763308,26766174-26766631,26767776-26768015,26771103-26771342,26772446-26772685,26772780-26773019,26773301-26773939,26774295-26775254,26775522-26775761,26775769-26775948,26778990-26780789	27023023-27023142,27023270-27024049,27056128-27056367,27057629-27058108,27059105-27059344,27087317-27087616,27087830-27088009,27088607-27088846,27089440-27089799,27092665-27093122,27094267-27094506,27097594-27097833,27098937-27099176,27099271-27099510,27099792-27100430,27100786-27101745,27102013-27102252,27102260-27102439,27105481-27107280
ARID1B	6A3-5,BAF250b,DAN15,ELD/OSA1,KIAA1235,p250R	HGNC:18040	57492	chr6	6.9	4	Cancer Papers(1), COSMIC cancer gene census, TCGA_GC_MSS(27), LCC_GC_MSS(1)	1	Nature_WG_BC	77	-0.51	TRUE	27	1	156777871-156778170,156778404-156778799,156779155-156779274,156779304-156779543,156829204-156829443,156871543-156871722,156901329-156901568,156935401-156935640,157084634-157084933,157110427-157110606,157132998-157133237,157148608-157148967,157166993-157167232,157173943-157174182,157174799-157175038,157180954-157181193,157184208-157184567,157186330-157186629,157189591-157189830,157190004-157190243…	157099005-157099304,157099538-157099933,157100289-157100408,157100438-157100677,157150338-157150577,157192677-157192856,157222463-157222702,157256535-157256774,157405768-157406067,157431561-157431740,157454132-157454371,157469742-157470101,157488127-157488366,157495077-157495316,157495933-157496172,157502088-157502327,157505342-157505701,157507464-157507763,157510725-157510964,157511138-157511377…
ARID2	BAF200,DKFZp686G052,FLJ30619,KIAA1557	HGNC:18037	196528	chr12	5.5	4	Cancer Papers(4), COSMIC cancer gene census, TCGA_GC_MSS(22), LCC_GC_MSS(1)	4	TCGA_DGLIO,TCGA_PRENCC,TCGA_CMELA,Nature_PANCAN21	71	-0.05	TRUE	22	1	45729793-45729972,45730001-45730180,45731176-45731355,45775987-45776166,45811365-45811604,45817659-45817898,45821364-45821543,45836532-45836711,45836716-45837015,45837279-45837458,45837483-45837722,45839293-45839532,45846807-45846986,45848783-45849022,45849558-45849797,45849996-45852935,45860755-45860994,45891729-45892143,45893390-45893767,45904250-45904429,45904886-45905125	46123576-46123755,46123784-46123963,46124959-46125138,46169770-46169949,46205148-46205387,46211442-46211681,46215147-46215326,46230315-46230494,46230499-46230798,46231062-46231241,46231266-46231505,46233076-46233315,46240590-46240769,46242566-46242805,46243341-46243580,46243779-46246718,46254538-46254777,46285512-46285926,46287173-46287550,46298033-46298212,46298669-46298908
ARID5B	FLJ21150,MRF2	HGNC:17362	84159	chr10	3.6	3	Cancer Papers(3), TCGA_GC_MSS(11), LCC_GC_MSS(1)	3	TCGA_EC,TCGA_PANCAN12,Nature_PANCAN21	79	-0.52	FALSE	11	1	61901630-61901809,61902136-61902435,61940146-61940445,62000056-62000355,62049392-62049571,62050824-62051063,62057098-62057337,62059179-62059358,62069659-62069838,62085681-62085920,62090836-62093055	63661389-63661568,63661895-63662194,63699905-63700204,63759815-63760114,63809151-63809330,63810583-63810822,63816857-63817096,63818938-63819117,63829418-63829597,63845440-63845679,63850595-63852814
ARIH2OS	C3orf71	HGNC:34425	646450	chr3	0.9	1	Cancer Papers(1)	1	TCGA_CMELA	#N/A	#N/A	FALSE	0	0	48918263-48919162	48955696-48956595
ASPM	ASP,Calmbp1,FLJ10517,FLJ10549,MCPH5	HGNC:19048	259266	chr1	10.4	2	Cancer Papers(1), LCC_GC_MSS(2)	1	SciRprt_PANCAN12	48	-0.22	FALSE	0	2	197084255-197084494,197086768-197087007,197088224-197088463,197089887-197090126,197090172-197090411,197090826-197091065,197091862-197092101,197093037-197093276,197094042-197094221,197095961-197096200,197100410-197105209,197117766-197118005,197121859-197122098,197122110-197122349,197122372-197122611,197124071-197124370,197124823-197125238,197128458-197128697,197129132-197129371,197129866-197130105…	197053385-197053624,197055898-197056137,197057354-197057593,197059017-197059256,197059302-197059541,197059956-197060195,197060992-197061231,197062167-197062406,197063172-197063351,197065091-197065330,197069540-197074339,197086896-197087135,197090989-197091228,197091240-197091479,197091502-197091741,197093201-197093500,197093953-197094368,197097588-197097827,197098262-197098501,197098996-197099235…
ASXL1	KIAA0978	HGNC:18318	171023	chr20	4.6	4	Cancer Papers(3), COSMIC cancer gene census, TCGA_GC_MSS(12), LCC_GC_MSS(1)	3	TCGA_PANCAN12,Nature_PANCAN21,Nature_WG_BC	89	-0.07	TRUE	12	1	32358714-32358893,32359679-32359858,32366335-32366514,32367638-32367817,32368948-32369187,32372077-32372256,32428068-32428463,32429295-32429474,32429857-32430096,32431070-32431249,32431283-32431522,32431541-32431720,32432813-32433052,32433271-32433930,32434415-32437354	30946517-30946696,30947482-30947661,30954138-30954317,30955441-30955620,30956751-30956990,30959880-30960059,31015871-31016266,31017098-31017277,31017660-31017899,31018873-31019052,31019086-31019325,31019344-31019523,31020616-31020855,31021074-31021733,31022218-31025157
ASXL2	ASXH2,FLJ10898,KIAA1685	HGNC:23805	55252	chr2	4.3	3	Cancer Papers(1), TCGA_GC_MSS(10), LCC_GC_MSS(3)	1	Nature_PANCAN21	68	-0.22	FALSE	10	3	25741993-25744512,25749665-25750444,25753467-25753706,25755976-25756155,25759444-25759683,25767535-25767774,25768670-25769022,25771370-25771609,25799340-25799579,25806165-25806404,25835449-25835628,25878104-25878283	25964862-25967381,25972534-25973313,25976336-25976575,25978845-25979024,25982313-25982552,25990404-25990643,25991539-25991891,25994239-25994478,26022209-26022448,26029034-26029273,26058318-26058497,26100973-26101152
ATAD2	ANCCA,CT137,DKFZp667N1320,MGC29843,MGC5254,PRO2000	HGNC:30123	29028	chr8	4.2	2	Cancer Papers(1), LCC_GC_MSS(2)	1	TCGA_BC	71	0	FALSE	0	2	123321065-123321244,123322882-123323121,123325840-123326079,123328175-123328594,123333830-123334069,123334141-123334380,123336333-123336572,123337603-123337842,123339259-123339498,123344857-123345096,123346059-123346298,123346564-123346803,123347069-123347428,123348138-123348317,123349245-123349484,123356343-123356522,123357529-123357768,123359201-123359440,123359511-123359750,123361473-123361712…	124333305-124333484,124335122-124335361,124338080-124338319,124340415-124340834,124346070-124346309,124346381-124346620,124348573-124348812,124349843-124350082,124351499-124351738,124357097-124357336,124358299-124358538,124358804-124359043,124359309-124359668,124360378-124360557,124361485-124361724,124368583-124368762,124369769-124370008,124371441-124371680,124371751-124371990,124373713-124373952…
ATM	ATA,ATC,ATD,ATDC,TEL1,TELO1	HGNC:795	472	chr11	9.2	4	Cancer Papers(8), COSMIC cancer gene census, TCGA_GC_MSS(30), LCC_GC_MSS(2), Color Genomics, Rahman cancer gene list, DNA repair list	8	TCGA_BLADU,TCGA_PROS,TCGA_PRENCC,TCGA_PANCAN12,SciRprt_PANCAN12,Nature_PANCAN21,Nature_WG_BC,NatGen_PC-OncSig	74	-0.26	TRUE	30	2	108227571-108227951,108229131-108229370,108235632-108235871,108243933-108244172,108244757-108245056,108246926-108247165,108248898-108249137,108250677-108251096,108251814-108252053,108252775-108252954,108253777-108254076,108256181-108256420,108257392-108257631,108258941-108259120,108267137-108267376,108268390-108268629,108271015-108271194,108271209-108271448,108272480-108272659,108272667-108272906…	108098298-108098678,108099858-108100097,108106359-108106598,108114660-108114899,108115484-108115783,108117653-108117892,108119625-108119864,108121404-108121823,108122541-108122780,108123502-108123681,108124504-108124803,108126908-108127147,108128119-108128358,108129668-108129847,108137864-108138103,108139117-108139356,108141742-108141921,108141936-108142175,108143207-108143386,108143394-108143633…
ATP5F1B	ATP5B,ATPSB	HGNC:830	506	chr12	1.6	2	Cancer Papers(0), LCC_GC_MSS(1)	0		99	0.37	FALSE	0	1	56638253-56638492,56639087-56639326,56639966-56640205,56642399-56642871,56643375-56643614,56643778-56644017,56644748-56644987,56645142-56645381,56645780-56646019	57032037-57032276,57032871-57033110,57033750-57033989,57036183-57036655,57037159-57037398,57037562-57037801,57038532-57038771,57038926-57039165,57039564-57039803
ATR	FRP1,MEC1,SCKL,SCKL1	HGNC:882	545	chr3	7.9	4	Cancer Papers(3), COSMIC cancer gene census, TCGA_GC_MSS(15), LCC_GC_MSS(4), DNA repair list	3	TCGA_EC,TCGA_PANCAN12,Nature_WG_BC	69	-0.25	TRUE	15	4	142449396-142449635,142450478-142450657,142453025-142453264,142457560-142457799,142458915-142459154,142459185-142459424,142461895-142462134,142465061-142465300,142466309-142466548,142467881-142468120,142469303-142469602,142470045-142470224,142485091-142485330,142493102-142493341,142496321-142496560,142496983-142497222,142498566-142498805,142499583-142499762,142503297-142503476,142505101-142505340…	142168238-142168477,142169320-142169499,142171867-142172106,142176402-142176641,142177757-142177996,142178027-142178266,142180737-142180976,142183903-142184142,142185151-142185390,142186723-142186962,142188145-142188444,142188887-142189066,142203933-142204172,142211944-142212183,142215163-142215402,142215825-142216064,142217408-142217647,142218425-142218604,142222139-142222318,142223943-142224182…
ATRIP	FLJ12343,MGC20625,MGC21482,MGC26740	HGNC:33499	84126	chr3	2.4	1	DNA repair list	0		69	-0.15	FALSE	0	0	48446726-48446905,48446917-48447156,48449984-48450223,48450422-48450601,48451694-48451933,48454239-48454478,48457218-48457457,48459317-48459496,48459732-48459971,48460095-48460814,48463693-48463932,48463997-48464176,48464532-48464711,48464807-48465106,48465431-48465610,48466476-48467615	48488130-48488309,48488321-48488560,48491390-48491629,48491828-48492007,48493100-48493339,48495639-48495878,48498618-48498857,48500716-48500895,48501131-48501370,48501494-48502213,48505092-48505331,48505396-48505575,48505931-48506110,48506206-48506505,48506830-48507009,48507875-48509014
ATRX	JMS,MRX52,RAD54,XH2,XNP	HGNC:886	546	chrX	7.5	4	Cancer Papers(3), COSMIC cancer gene census, TCGA_GC_MSS(21), LCC_GC_MSS(2)	3	TCGA_DGLIO,TCGA_PANCAN12,Nature_WG_BC	78	-0.31	TRUE	21	2	77508340-77508639,77520732-77520971,77521361-77521540,77522206-77522445,77523207-77523446,77557428-77557667,77558638-77558877,77574201-77574440,77589767-77590006,77593653-77593892,77599362-77599601,77599686-77599865,77600379-77600618,77616397-77616791,77618774-77619013,77620344-77620583,77633176-77633415,77633519-77633758,77634529-77634768,77635866-77636105,77652130-77652249,77652326-77652505,776…	76763818-76764117,76776210-76776449,76776839-76777018,76777684-76777923,76778685-76778924,76812899-76813138,76814109-76814348,76829666-76829905,76845237-76845476,76849123-76849362,76854831-76855070,76855155-76855334,76855848-76856087,76871865-76872259,76874242-76874481,76875812-76876051,76888664-76888903,76889007-76889246,76890020-76890259,76891357-76891596,76907620-76907739,76907816-76907995,769…
AXIN1	PPP1R49	HGNC:903	8312	chr16	2.6	3	Cancer Papers(1), COSMIC cancer gene census, TCGA_GC_MSS(8)	1	Nature_WG_BC	85	-0.19	TRUE	8	0	288094-288333,289404-289643,291124-291363,293453-293752,297021-297260,297687-298286,304253-304492,309931-310110,314493-314732,346137-347036	338094-338333,339404-339643,341124-341363,343453-343752,347021-347260,347687-348286,354253-354492,359931-360110,364493-364732,396137-397036
AXIN2	DKFZp781B0869,MGC126582	HGNC:904	8313	chr17	2.5	3	Cancer Papers(2), COSMIC cancer gene census, TCGA_GC_MSS(15), Rahman cancer gene list	2	TCGA_PANCAN12,Nature_PANCAN21	76	-0.26	TRUE	15	0	65529919-65530158,65533876-65534115,65535584-65535763,65536287-65536586,65536846-65537085,65537310-65537849,65538153-65538392,65541386-65541625,65549470-65549709,65557793-65558632	63526037-63526276,63529994-63530233,63531702-63531881,63532405-63532704,63532964-63533203,63533428-63533967,63534271-63534510,63537504-63537743,63545588-63545827,63553911-63554750
AXL	ARK,JTK11,Tyro7,UFO	HGNC:905	558	chr19	2.7	3	Cancer Papers(3), TCGA_GC_MSS(18), LCC_GC_MSS(1)	3	NatMed_PC-Het,NatMed_PC-Het_GC,NatMed_PC-Het_MELA	83	-0.59	FALSE	18	1	41219345-41219524,41220597-41220896,41221076-41221315,41221848-41222087,41230917-41231096,41231121-41231360,41237929-41238168,41238420-41238659,41239119-41239358,41239617-41239796,41242829-41243068,41243572-41243751,41248472-41248651,41248692-41248871,41252307-41252486,41252787-41253026,41253534-41253773,41256412-41256651,41257441-41257680,41259519-41259938	41725250-41725429,41726502-41726801,41726981-41727220,41727753-41727992,41736822-41737001,41737026-41737265,41743834-41744073,41744325-41744564,41745024-41745263,41745522-41745701,41748734-41748973,41749477-41749656,41754377-41754556,41754597-41754776,41758212-41758391,41758692-41758931,41759439-41759678,41762317-41762556,41763346-41763585,41765424-41765843
AZGP1	ZA2G,ZAG	HGNC:910	563	chr7	0.9	1	Cancer Papers(1)	1	Nature_PANCAN21	99	0.23	FALSE	0	0	99966965-99967324,99968043-99968462,99971726-99972025,99975893-99976072	99564588-99564947,99565666-99566085,99569349-99569648,99573516-99573695
B2M		HGNC:914	567	chr15	0.4	3	Cancer Papers(3), TCGA_GC_MSS(17), LCC_GC_MSS(2)	3	TCGA_CMELA,TCGA_GAC,Nature_PANCAN21	99	-0.2	FALSE	17	2	44711490-44711669,44715394-44715753,44716246-44716425	45003688-45003867,45007592-45007951,45008444-45008623
B4GALT3	beta4Gal-T3	HGNC:926	8703	chr1	1.2	2	Cancer Papers(1), TCGA_GC_MSS(2)	1	TCGA_PANCAN12	94	0.91	FALSE	2	0	161171803-161172102,161172159-161172398,161173546-161173785,161173834-161174073,161174961-161175260,161175784-161176083	161141593-161141892,161141949-161142188,161143336-161143575,161143624-161143863,161144751-161145050,161145574-161145873
BACH1	BACH-1,BTBD24	HGNC:935	571	chr21	2.2	2	DNA repair list, TCGA_GC_MSS(5)	0		74	-0.43	FALSE	5	0	29321248-29321547,29326036-29327415,29329470-29329709,29342376-29342855,29582242-29582421,29597512-29597751,29630458-29630637	30693569-30693868,30698357-30699736,30701791-30702030,30714697-30715176,30954562-30954741,30969832-30970071,31002778-31002957
BAP1	hucep-6,KIAA0272,UCHL2	HGNC:950	8314	chr3	2.2	4	Cancer Papers(5), COSMIC cancer gene census, TCGA_GC_MSS(11), LCC_GC_MSS(1), Color Genomics, Rahman cancer gene list	5	TCGA_PRENCC,TCGA_CCRENCC,TCGA_PANCAN12,SciRprt_PANCAN12,Nature_PANCAN21	94	-0.42	TRUE	11	1	52402235-52402474,52402548-52402727,52402740-52402979,52403098-52403337,52403385-52403924,52404400-52404639,52405082-52405321,52405719-52405958,52406195-52406434,52406778-52406957,52407125-52407519,52407898-52408137,52408420-52408659,52409491-52409949	52436251-52436490,52436564-52436743,52436756-52436995,52437114-52437353,52437401-52437940,52438416-52438655,52439098-52439337,52439735-52439974,52440211-52440450,52440794-52440973,52441141-52441535,52441914-52442153,52442436-52442675,52443507-52443965
BARD1		HGNC:952	580	chr2	2.3	2	Color Genomics, TCGA_GC_MSS(6)	0		61	-0.37	FALSE	6	0	214728662-214729021,214730370-214730549,214730826-214731005,214745023-214745202,214745668-214745907,214752403-214752642,214767448-214767687,214769182-214769361,214780525-214781544,214792226-214792465,214796999-214797178,214809371-214809610	215593386-215593745,215595094-215595273,215595550-215595729,215609747-215609926,215610392-215610631,215617127-215617366,215632172-215632411,215633906-215634085,215645249-215646268,215656950-215657189,215661723-215661902,215674095-215674334
BCCIP	BCCIPalpha,TOK-1	HGNC:978	56647	chr10	1	1	DNA repair list, Dispensible, Rescued	0		84	0.49	FALSE	0	0	125823470-125823814,125826538-125826717,125827508-125827687,125830542-125830721,125831394-125831633,125833739-125833978,125836069-125836308,125841187-125841426,125853064-125853303	127512039-127512383,127515107-127515286,127516077-127516256,127519111-127519290,127519963-127520202,127522308-127522547,127524638-127524877,127529756-127529995,127541633-127541872
BCLAF1	BTF,KIAA0164	HGNC:16863	9774	chr6	2.8	1	Cancer Papers(1)	1	Nature_PANCAN21	91	-0.28	FALSE	0	0	136261023-136261202,136261251-136261490,136266982-136267221,136268131-136268370,136269194-136269373,136269405-136269644,136271947-136272126,136273015-136273254,136274061-136274240,136275497-136275736,136275816-136276535,136277841-136278800,136279730-136279969	136582161-136582340,136582389-136582628,136588120-136588359,136589269-136589508,136590332-136590511,136590543-136590782,136593085-136593264,136594153-136594392,136595199-136595378,136596635-136596874,136596954-136597673,136598979-136599938,136600868-136601107
BCOR	FLJ20285,KIAA1575	HGNC:20893	54880	chrX	5.3	3	Cancer Papers(5), COSMIC cancer gene census, TCGA_GC_MSS(21)	5	TCGA_DGLIO,TCGA_EC,TCGA_GAC,Nature_PANCAN21,Nature_WG_BC	78	0.13	TRUE	21	0	40049864-40050043,40052075-40052434,40053842-40054081,40054205-40054384,40055321-40055560,40057118-40057357,40062116-40062415,40062729-40063088,40063570-40063989,40064318-40064617,40070946-40071185,40071574-40071753,40072325-40075204,40076403-40076582,40077797-40077976	39909117-39909296,39911328-39911687,39913095-39913334,39913458-39913637,39914574-39914813,39916371-39916610,39921369-39921668,39921982-39922341,39922823-39923242,39923571-39923870,39930199-39930438,39930827-39931006,39931578-39934457,39935656-39935835,39937050-39937229
BCORL1	CXorf10,FLJ11362	HGNC:25657	63035	chrX	5.1	3	Cancer Papers(1), TCGA_GC_MSS(20), LCC_GC_MSS(1)	1	TCGA_GAC	67	-0.41	FALSE	20	1	130005185-130005364,130010444-130010623,130012533-130012712,130012917-130016261,130020948-130021187,130022847-130023026,130024963-130025435,130028598-130028897,130034416-130034715,130037330-130037569,130039090-130039329,130050666-130050845,130051818-130052057,130055815-130056174	129139161-129139340,129144420-129144599,129146509-129146688,129146893-129150237,129154923-129155162,129156822-129157001,129158938-129159410,129162573-129162872,129168391-129168690,129171305-129171544,129173065-129173304,129184641-129184820,129185793-129186032,129189790-129190149
BLM	BS,RECQ2,RECQL3	HGNC:1058	641	chr15	4.3	3	Rahman cancer gene list, DNA repair list, TCGA_GC_MSS(8), COSMIC cancer gene census	0		53	-0.41	TRUE	8	0	90747352-90747531,90749327-90750106,90751747-90751986,90754755-90754994,90760072-90760311,90760565-90761284,90762942-90763181,90765235-90765474,90766808-90767047,90769092-90769271,90769392-90769631,90782755-90782994,90784881-90785120,90790627-90790866,90794142-90794381,90798144-90798383,90803501-90803740,90804143-90804382,90809078-90809317,90811186-90811425,90815071-90815310	91290582-91290761,91292557-91293336,91294977-91295216,91297985-91298224,91303302-91303541,91303795-91304514,91306172-91306411,91308465-91308704,91310038-91310277,91312322-91312501,91312622-91312861,91325985-91326224,91328111-91328350,91333857-91334096,91337372-91337611,91341374-91341613,91346731-91346970,91347373-91347612,91352308-91352547,91354416-91354655,91358301-91358540
BMP6	VGR,VGR1	HGNC:1073	654	chr6	1.5	1	Cancer Papers(3)	3	NatMed_PC-Het,NatMed_PC-Het_BLAD,NatMed_PC-Het_MELA	62	-0.15	FALSE	0	0	7726863-7727042,7727056-7727651,7845116-7845355,7861405-7861644,7862280-7862519,7879022-7879201,7879926-7880388	7727096-7727275,7727289-7727884,7845349-7845588,7861638-7861877,7862513-7862752,7879255-7879434,7880159-7880621
BMPR1A	ACVRLK3,ALK3,CD292	HGNC:1076	657	chr10	1.6	3	Color Genomics, Rahman cancer gene list, TCGA_GC_MSS(4), COSMIC cancer gene census	0		71	-0.2	TRUE	4	0	86875962-86876141,86890023-86890262,86892106-86892285,86899752-86899931,86899987-86900166,86912192-86912431,86917110-86917349,86919141-86919500,86921488-86921727,86923321-86923776	88635719-88635898,88649780-88650019,88651863-88652042,88659509-88659688,88659744-88659923,88671949-88672188,88676867-88677106,88678898-88679257,88681245-88681484,88683078-88683533
BNC2	BSN2,FLJ20043	HGNC:30988	54796	chr9	3.3	2	Cancer Papers(1), LCC_GC_MSS(1)	1	TCGA_GAC	59	-0.42	FALSE	0	1	16418959-16419678,16421165-16421344,16429873-16430052,16431355-16431534,16434979-16435158,16435520-16437559,16552498-16552797,16580046-16580225,16582916-16583155,16685497-16685676,16699119-16699298,16704689-16704868,16727706-16727945,16727956-16728135,16738303-16738542,16832176-16832355,16870574-16870753	16418957-16419676,16421163-16421342,16429871-16430050,16431353-16431532,16434977-16435156,16435518-16437557,16552496-16552795,16580044-16580223,16582914-16583153,16685495-16685674,16699117-16699296,16704687-16704866,16727704-16727943,16727954-16728133,16738301-16738540,16832174-16832353,16870572-16870751
BRAF	BRAF1	HGNC:1097	673	chr7	2.3	3	Cancer Papers(17), COSMIC cancer gene census, TCGA_GC_MSS(16)	17	TCGA_CRC,TCGA_LUSCC,TCGA_LUAC,TCGA_DGLIO,TCGA_PROS,TCGA_CMELA,TCGA_PTHY,TCGA_PANCAN12,Nature_PANCAN21,NatMed_PC-Het,NatMed_PC-Het_GC,NatMed_PC-Het_BLAD,NatMed_PC-Het_LUAD,NatMed_PC-Het_GLIO,NatMed_PC-Het_MELA,NatMed_PC-Het_THY,Nature_WG_BC	68	-0.27	TRUE	16	0	140726415-140726594,140734554-140734793,140739759-140739998,140747341-140747520,140749233-140749472,140753214-140753453,140754120-140754299,140776880-140777119,140777943-140778122,140781515-140781754,140782969-140783208,140787476-140787655,140794268-140794507,140800302-140800541,140801366-140801605,140807891-140808130,140808191-140808370,140808824-140809063,140834591-140834890,140850042-140850281…	140426215-140426394,140434354-140434593,140439559-140439798,140447141-140447320,140449033-140449272,140453014-140453253,140453920-140454099,140476680-140476919,140477743-140477922,140481315-140481554,140482769-140483008,140487276-140487455,140494068-140494307,140500102-140500341,140501166-140501405,140507691-140507930,140507991-140508170,140508624-140508863,140534391-140534690,140549842-140550081…
BRAP	BRAP2,IMP,RNF52	HGNC:1099	8315	chr12	1.8	1	DNA repair list	0		76	-0.28	FALSE	0	0	111644171-111644590,111649871-111650110,111655521-111655700,111658671-111658910,111659156-111659395,111660548-111660727,111665593-111665832,111672598-111672837,111679126-111679365,111681616-111681855,111683107-111683346,111685662-111685841	112081975-112082394,112087675-112087914,112093325-112093504,112096475-112096714,112096960-112097199,112098352-112098531,112103397-112103636,112110402-112110641,112116930-112117169,112119420-112119659,112120911-112121150,112123466-112123645
BRCA1	BRCC1,FANCS,PPP1R53,RNF53	HGNC:1100	672	chr17	5.7	4	Cancer Papers(4), COSMIC cancer gene census, TCGA_GC_MSS(14), LCC_GC_MSS(1), Color Genomics, Rahman cancer gene list, DNA repair list	4	TCGA_HGS-OvCa,TCGA_PANCAN12,Nature_PANCAN21,Nature_WG_BC	58	-0.27	TRUE	14	1	43045620-43045859,43047583-43047762,43049068-43049247,43049987-43050166,43051000-43051179,43057004-43057183,43063263-43063442,43063823-43064002,43067562-43067741,43070903-43071262,43074306-43074545,43076431-43076670,43079277-43079456,43082370-43082609,43090898-43091077,43091408-43094887,43095794-43095973,43097177-43097356,43099708-43099947,43104088-43104327,43104822-43105001,43106405-43106584,431…	41197637-41197876,41199600-41199779,41201085-41201264,41202004-41202183,41203017-41203196,41209021-41209200,41215280-41215459,41215840-41216019,41219579-41219758,41222920-41223279,41226323-41226562,41228448-41228687,41231294-41231473,41234387-41234626,41242915-41243094,41243425-41246904,41247811-41247990,41249194-41249373,41251725-41251964,41256105-41256344,41256839-41257018,41258422-41258601,412…
BRCA2	BRCC2,FACD,FAD,FAD1,FANCD,FANCD1,XRCC11	HGNC:1101	675	chr13	10.3	4	Cancer Papers(9), COSMIC cancer gene census, TCGA_GC_MSS(28), LCC_GC_MSS(4), Color Genomics, Rahman cancer gene list, DNA repair list	9	TCGA_HGS-OvCa,TCGA_PANCAN12,NatMed_PC-Het,NatMed_PC-Het_GC,NatMed_PC-Het_HDNK,NatMed_PC-Het_LUAD,NatMed_PC-Het_LUSC,Nature_WG_BC,NatGen_PC-OncSig	49	-0.13	TRUE	28	4	32316404-32316583,32319051-32319350,32325051-32325170,32326036-32326351,32326436-32326675,32329378-32329557,32330855-32331094,32332260-32333399,32336241-32341220,32344516-32344695,32346772-32346951,32354835-32355314,32356399-32356638,32357716-32357955,32362488-32362727,32363146-32363565,32370360-32370599,32370908-32371147,32376611-32376850,32379296-32379535,32379712-32379951,32379956-32380195,323…	32890541-32890720,32893188-32893487,32899188-32899307,32900173-32900488,32900573-32900812,32903515-32903694,32904992-32905231,32906397-32907536,32910378-32915357,32918653-32918832,32920909-32921088,32928972-32929451,32930536-32930775,32931853-32932092,32936625-32936864,32937283-32937702,32944497-32944736,32945045-32945284,32950748-32950987,32953433-32953672,32953849-32954088,32954093-32954332,329…
BABAM2	BRE,BRCC4,BRCC45	HGNC:1106	9577	chr2	1.2	1	Cancer Papers(0)	0		89	-0.18	FALSE	0	0	27894501-27894740,27929780-27929959,27987950-27988129,28025207-28025506,28045672-28045851,28129206-28129445,28233109-28233348,28237162-28237341,28241268-28241447,28244731-28244910,28298295-28298534,28310013-28310192,28327234-28327473,28338400-28338579	28117368-28117607,28152647-28152826,28210817-28210996,28248074-28248373,28268539-28268718,28352073-28352312,28455976-28456215,28460029-28460208,28464135-28464314,28467598-28467777,28521162-28521401,28532880-28533059,28550101-28550340,28561267-28561446
BRINP3	FAM5C,DBCCR1L,DBCCR1L1	HGNC:22393	339479	chr1	2.3	3	Cancer Papers(2), TCGA_GC_MSS(21), LCC_GC_MSS(2)	2	TCGA_AML,NatGen_PC-OncSig	45	-0.66	FALSE	21	2	190098006-190099145,190160629-190160928,190226050-190226349,190234305-190234544,190264840-190265079,190281535-190281774,190454623-190454922	190067136-190068275,190129759-190130058,190195180-190195479,190203435-190203674,190233970-190234209,190250665-190250904,190423753-190424052
BRIP1	BACH1,FANCJ,OF	HGNC:20473	83990	chr17	3.8	3	Color Genomics, Rahman cancer gene list, DNA repair list, TCGA_GC_MSS(3), COSMIC cancer gene census	0		50	-0.16	TRUE	3	0	61683268-61684167,61685721-61686200,61693381-61693560,61715844-61716083,61739201-61739440,61742954-61743193,61744392-61744631,61776362-61776601,61780211-61780450,61780803-61781042,61784227-61784466,61793543-61793782,61799080-61799319,61801214-61801513,61808432-61808791,61847041-61847280,61849073-61849312,61857025-61857264,61859732-61859971,61861403-61861582	59760629-59761528,59763082-59763561,59770742-59770921,59793205-59793444,59816562-59816801,59820315-59820554,59821753-59821992,59853723-59853962,59857572-59857811,59858164-59858403,59861588-59861827,59870904-59871143,59876441-59876680,59878575-59878874,59885793-59886152,59924402-59924641,59926434-59926673,59934386-59934625,59937093-59937332,59938764-59938943
BTG2	APRO1,MGC126063,MGC126064,PC3,TIS21	HGNC:1131	7832	chr1	0.5	1	Cancer Papers(1)	1	TCGA_BLADU	99	0.39	FALSE	0	0	203305558-203305797,203307091-203307450	203274686-203274925,203276219-203276578
BTNL3	BTN9.1,BTNLR	HGNC:1143	10917	chr5	1.4	1	Cancer Papers(1)	1	TCGA_CCRENCC	49	-0.17	FALSE	0	0	180988963-180989142,180992777-180993196,180997201-180997500,181002609-181002848,181003776-181003955,181004395-181004574,181004659-181004838,181005303-181005902	180415963-180416142,180419777-180420196,180424201-180424500,180429609-180429848,180430776-180430955,180431395-180431574,180431659-180431838,180432303-180432902
BUB1B	Bub1A,BUBR1,MAD3L,SSK1	HGNC:1149	701	chr15	3.2	3	Cancer Papers(1), COSMIC cancer gene census, TCGA_GC_MSS(9), Rahman cancer gene list	1	Nature_WG_BC	52	-0.21	TRUE	9	0	40161148-40161327,40165005-40165244,40169993-40170232,40170489-40170728,40176455-40176694,40183679-40183918,40185152-40185391,40185507-40185686,40196510-40196809,40199551-40199790,40200182-40200421,40200866-40201045,40202345-40202761,40206171-40206470,40208584-40208823,40209585-40209824,40210040-40210279,40212454-40212693,40213283-40213522,40217462-40217701,40218389-40218628,40220542-40220781	40453349-40453528,40457206-40457445,40462194-40462433,40462690-40462929,40468656-40468895,40475880-40476119,40477353-40477592,40477708-40477887,40488711-40489010,40491752-40491991,40492383-40492622,40493067-40493246,40494546-40494962,40498372-40498671,40500785-40501024,40501786-40502025,40502241-40502480,40504655-40504894,40505484-40505723,40509663-40509902,40510590-40510829,40512743-40512982
ARMH3	C10orf76,FLJ13114	HGNC:25788	79591	chr10	2.1	1	Cancer Papers(0)	0		80	-0.74	FALSE	0	0	101847484-101847663,101849714-101849953,101889361-101889540,101939811-101939990,101956540-101956779,101957601-101957780,101975166-101975345,101990491-101990670,101991914-101992093,101993481-101993660,101995236-101995415,102001902-102002141,102006497-102006676,102009322-102009501,102009910-102010089,102011663-102011842,102012765-102012944,102013906-102014085,102023430-102023609,102023622-102023801…	103607241-103607420,103609471-103609710,103649118-103649297,103699568-103699747,103716297-103716536,103717358-103717537,103734923-103735102,103750248-103750427,103751671-103751850,103753238-103753417,103754993-103755172,103761659-103761898,103766254-103766433,103769079-103769258,103769667-103769846,103771420-103771599,103772522-103772701,103773663-103773842,103783187-103783366,103783379-103783558…
C15orf48	MIR147BHG,NMES1	HGNC:29898	84419	chr15	0.3	1	Cancer Papers(1)	1	TCGA_DGLIO	80	-0.08	FALSE	0	0	45430725-45430904,45430954-45431133,45432012-45432191,45432892-45433071,45448535-45448774	45722923-45723102,45723152-45723331,45724210-45724389,45725090-45725269,45740733-45740972
C3orf70		HGNC:33731	285382	chr3	0.8	1	Cancer Papers(1)	1	Nature_PANCAN21	60	-0.89	FALSE	0	0	185082985-185083584,185152606-185152845	184800773-184801372,184870394-184870633
CA9	CAIX,MN	HGNC:1383	768	chr9	1.4	2	Cancer Papers(3), LCC_GC_MSS(1)	3	NatMed_PC-Het,NatMed_PC-Het_GC,NatMed_PC-Het_HDNK	99	7.1	FALSE	0	1	35673921-35674400,35675463-35675642,35675726-35675965,35676015-35676432,35677733-35677912,35679144-35679383,35679806-35680215,35680704-35680883,35680905-35681084	35673918-35674397,35675460-35675639,35675723-35675962,35676012-35676429,35677730-35677909,35679141-35679380,35679803-35680212,35680701-35680880,35680902-35681081
CACNA1E	BII,CACH6,CACNL1A6,Cav2.3	HGNC:1392	777	chr1	6.9	2	LCC_GC_MSS(3)	0		42	-0.48	FALSE	0	3	181483728-181484027,181510409-181510648,181511321-181511560,181577698-181577937,181579028-181579267,181580566-181580805,181651270-181651509,181710892-181711131,181715275-181715454,181715995-181716174,181717078-181717317,181717991-181718230,181719687-181719926,181720152-181720391,181720729-181720908,181721697-181721936,181724414-181724593,181726024-181726203,181731113-181731292,181732362-181733074…	181452864-181453163,181479545-181479784,181480457-181480696,181546834-181547073,181548164-181548403,181549702-181549941,181620406-181620645,181680028-181680267,181684411-181684590,181685131-181685310,181686214-181686453,181687127-181687366,181688823-181689062,181689288-181689527,181689865-181690044,181690833-181691072,181693550-181693729,181695160-181695339,181700249-181700428,181701498-181702210…
CADM1	BL2,IGSF4,IGSF4A,Necl-2,NECL2,RA175,ST17,SYNCAM,SYNCAM1,TSLC1	HGNC:5951	23705	chr11	1.4	1	Cancer Papers(3)	3	NatMed_PC-Het,NatMed_PC-Het_GC,NatMed_PC-Het_LUSC	62	-0.61	FALSE	0	0	115176413-115176652,115178590-115178829,115190825-115191004,115198332-115198511,115209425-115209604,115209615-115209794,115214574-115214813,115217852-115218031,115229072-115229311,115231302-115231541,115238456-115238695,115240227-115240466,115256754-115256933,115504174-115504519,115504830-115505009	115047133-115047372,115049310-115049549,115061545-115061724,115069052-115069231,115080145-115080324,115080335-115080514,115085294-115085533,115088572-115088751,115099792-115100031,115102022-115102261,115109176-115109415,115110947-115111186,115127474-115127653,115374892-115375237,115375548-115375727
CARD11	BIMP3,CARMA1	HGNC:16393	84433	chr7	3.5	4	Cancer Papers(1), COSMIC cancer gene census, TCGA_GC_MSS(18), LCC_GC_MSS(3)	1	Nature_PANCAN21	61	-0.22	TRUE	18	3	2906620-2906859,2909988-2910227,2912114-2912353,2913257-2913496,2915185-2915424,2917248-2917427,2918449-2918628,2919342-2919641,2922577-2922816,2923113-2923352,2924179-2924418,2926675-2926854,2928528-2928767,2929926-2930105,2932471-2932650,2934421-2934660,2937016-2937255,2937850-2938089,2938635-2938874,2939719-2939958,2944195-2944554,2945768-2946007,2947561-2947800,2958434-2958613	2946254-2946493,2949622-2949861,2951748-2951987,2952891-2953130,2954819-2955058,2956882-2957061,2958083-2958262,2958976-2959275,2962211-2962450,2962747-2962986,2963813-2964052,2966309-2966488,2968162-2968401,2969560-2969739,2972105-2972284,2974055-2974294,2976650-2976889,2977484-2977723,2978269-2978508,2979353-2979592,2983829-2984188,2985402-2985641,2987195-2987434,2998068-2998247
CASP8	Casp-8,FLICE,MACH,MCH5	HGNC:1509	841	chr2	1.6	3	Cancer Papers(5), COSMIC cancer gene census, TCGA_GC_MSS(18)	5	TCGA_CRC,TCGA_BC,TCGA_HDNKSC,Nature_PANCAN21,Nature_WG_BC	69	0.06	TRUE	18	0	201258187-201258426,201266446-201266805,201269468-201269647,201271442-201271681,201272587-201272826,201272830-201273009,201274831-201275010,201275446-201275625,201276764-201277003,201284797-201285336,201286382-201286621,201287387-201287566	202122910-202123149,202131169-202131528,202134191-202134370,202136165-202136404,202137310-202137549,202137553-202137732,202139554-202139733,202140169-202140348,202141487-202141726,202149520-202150059,202151105-202151344,202152110-202152289
CAT		HGNC:1516	847	chr11	1.6	1	DNA repair list	0		95	0.04	FALSE	0	0	34438957-34439136,34449158-34449397,34450923-34451162,34452022-34452261,34453022-34453261,34453744-34453983,34455987-34456226,34456621-34456860,34461200-34461439,34464050-34464289,34468222-34468461,34470910-34471089,34471311-34471490	34460504-34460683,34470705-34470944,34472470-34472709,34473569-34473808,34474569-34474808,34475291-34475530,34477534-34477773,34478168-34478407,34482747-34482986,34485597-34485836,34489769-34490008,34492457-34492636,34492858-34493037
CBFB	PEBP2B	HGNC:1539	865	chr16	0.6	3	Cancer Papers(4), COSMIC cancer gene census, TCGA_GC_MSS(6)	4	TCGA_BC,TCGA_PANCAN12,Nature_PANCAN21,Nature_WG_BC	80	-0.89	TRUE	6	0	67029357-67029536,67029680-67029859,67036577-67036816,67066620-67066859,67082172-67082411,67098654-67098833	67063260-67063439,67063583-67063762,67070480-67070719,67100523-67100762,67116075-67116314,67132557-67132736
CBL	c-Cbl,CBL2,RNF55	HGNC:1541	867	chr11	2.7	3	Rahman cancer gene list, TCGA_GC_MSS(2), COSMIC cancer gene census	0		71	-0.47	TRUE	2	0	119206362-119206541,119232422-119232721,119271688-119271927,119273826-119274065,119274773-119275012,119275946-119276185,119277711-119277890,119278112-119278351,119278492-119278731,119284915-119285154,119285168-119285587,119287809-119287988,119296856-119297095,119297343-119297522,119298329-119298568,119299458-119299817	119077072-119077251,119103132-119103431,119142398-119142637,119144536-119144775,119145483-119145722,119146656-119146895,119148421-119148600,119148822-119149061,119149202-119149441,119155625-119155864,119155878-119156297,119158519-119158698,119167566-119167805,119168053-119168232,119169039-119169278,119170168-119170527
CBLB	Cbl-b,RNF56	HGNC:1542	868	chr3	2.9	3	Cancer Papers(1), COSMIC cancer gene census, TCGA_GC_MSS(3)	1	Nature_WG_BC	76	-0.08	TRUE	3	0	105658950-105659249,105670173-105670412,105678381-105678620,105681422-105681882,105685273-105685512,105693451-105693630,105702061-105702480,105703961-105704200,105720029-105720268,105733955-105734194,105737125-105737304,105740443-105740682,105745819-105746058,105749655-105749834,105751420-105751659,105776349-105776588,105853389-105853688,105867381-105867620,105869273-105869452	105377794-105378093,105389017-105389256,105397225-105397464,105400266-105400726,105404117-105404356,105412295-105412474,105420905-105421324,105422805-105423044,105438873-105439112,105452799-105453038,105455969-105456148,105459287-105459526,105464663-105464902,105468499-105468678,105470264-105470503,105495193-105495432,105572233-105572532,105586225-105586464,105588117-105588296
CCDC28A	C6orf80,CCRL1AP,DKFZp586D0623	HGNC:21098	25901	chr6	0.8	2	Cancer Papers(1), LCC_GC_MSS(2)	1	TCGA_CMELA	91	0.23	FALSE	0	2	138773639-138773938,138776059-138776298,138779784-138780023,138785184-138785423,138788330-138788509,138792686-138792865	139094776-139095075,139097196-139097435,139100921-139101160,139106321-139106560,139109467-139109646,139113823-139114002
CCDC6	D10S170,H4,PTC,TPC,TST1	HGNC:18782	8030	chr10	1.4	3	Cancer Papers(1), COSMIC cancer gene census, TCGA_GC_MSS(3)	1	Nature_PANCAN21	85	-0.49	TRUE	3	0	59792894-59793133,59794415-59794654,59804350-59804589,59806880-59807119,59812595-59812834,59814605-59814844,59832469-59832708,59852508-59852747,59906073-59906492	61552652-61552891,61554173-61554412,61564108-61564347,61566638-61566877,61572353-61572592,61574363-61574602,61592227-61592466,61612266-61612505,61665831-61666250
CCNB2	HsT17299	HGNC:1580	9133	chr15	1.2	1	Cancer Papers(1)	1	TCGA_CCRENCC	59	-0.22	FALSE	0	0	59105191-59105370,59107266-59107733,59114409-59114648,59114677-59114916,59116658-59116957,59117178-59117417,59123452-59123691,59124702-59124941	59397390-59397569,59399465-59399932,59406608-59406847,59406876-59407115,59408857-59409156,59409377-59409616,59415651-59415890,59416901-59417140
CCND1	BCL1,D11S287E,PRAD1,U21B31	HGNC:1582	595	chr11	0.9	3	Cancer Papers(4), COSMIC cancer gene census, TCGA_GC_MSS(1)	4	TCGA_EC,TCGA_PANCAN12,Nature_PANCAN21,Nature_WG_BC	81	-0.3	TRUE	1	0	69641293-69641532,69643019-69643258,69643792-69644031,69647948-69648187,69651047-69651400	69456061-69456300,69457787-69458026,69458560-69458799,69462716-69462955,69465815-69466168
CCND3		HGNC:1585	896	chr6	0.9	3	Cancer Papers(2), COSMIC cancer gene census, TCGA_GC_MSS(2)	2	TCGA_BLADU,Nature_WG_BC	93	0.14	TRUE	2	0	41935829-41936128,41936500-41936739,41937195-41937434,41940358-41940597,41940886-41941065,41941431-41941670	41903567-41903866,41904238-41904477,41904933-41905172,41908096-41908335,41908624-41908803,41909169-41909408
CCNE1	CCNE	HGNC:1589	898	chr19	1.2	3	Cancer Papers(4), COSMIC cancer gene census, TCGA_GC_MSS(5)	4	NatMed_PC-Het,NatMed_PC-Het_GC,NatMed_PC-Het_LUAD,Nature_WG_BC	62	-0.28	TRUE	5	0	29812434-29812613,29812643-29812822,29812913-29813092,29817090-29817329,29817363-29817602,29820655-29820894,29821680-29821859,29821943-29822644,29823596-29823835	30303341-30303520,30303550-30303729,30303820-30303999,30307997-30308236,30308270-30308509,30311562-30311801,30312587-30312766,30312850-30313551,30314503-30314742
CD1D		HGNC:1637	912	chr1	1	2	Cancer Papers(1), LCC_GC_MSS(1)	1	Nature_PANCAN21	66	-0.03	FALSE	0	1	158181042-158181221,158181438-158181737,158182021-158182320,158182867-158183166,158183896-158184229	158150832-158151011,158151228-158151527,158151811-158152110,158152657-158152956,158153686-158154019
CD70	CD27L,CD27LG,TNFSF7	HGNC:11937	970	chr19	0.6	2	Cancer Papers(1), TCGA_GC_MSS(2)	1	Nature_PANCAN21	46	-0.14	FALSE	2	0	6583150-6583329,6586003-6586422,6590077-6590256,6590802-6591041	6583161-6583340,6586014-6586433,6590088-6590267,6590813-6591052
CD79B	B29,IGB	HGNC:1699	974	chr17	0.7	3	Cancer Papers(1), COSMIC cancer gene census, TCGA_GC_MSS(2)	1	Nature_PANCAN21	66	-0.24	TRUE	2	0	63929185-63929544,63929709-63929948,63930050-63930409,63931272-63931451,63932138-63932317	62006545-62006904,62007069-62007308,62007410-62007769,62008632-62008811,62009498-62009677
CD82	IA4,KAI1,R2,ST6,TSPAN27	HGNC:6210	3732	chr11	0.8	1	Cancer Papers(3)	3	NatMed_PC-Het,NatMed_PC-Het_LUSC,NatMed_PC-Het_LG-Gli	90	0.02	FALSE	0	0	44564402-44564581,44585111-44585336,44587426-44587605,44594594-44594773,44596877-44597056,44600104-44600283,44605000-44605239,44605307-44605486,44615203-44615442,44618144-44618383,44618592-44618771,44618998-44619177	44585952-44586131,44606661-44606886,44608976-44609155,44616144-44616323,44618427-44618606,44621654-44621833,44626550-44626789,44626857-44627036,44636753-44636992,44639694-44639933,44640142-44640321,44640548-44640727
CDC27	ANAPC3,APC3,D0S1430E,D17S978E,NUC2	HGNC:1728	996	chr17	2.5	1	Cancer Papers(2)	2	TCGA_CRC,Nature_PANCAN21	80	-0.7	FALSE	0	0	47120886-47121065,47122412-47122651,47123833-47124012,47129337-47129576,47132196-47132435,47137136-47137375,47138695-47138934,47139875-47140054,47141819-47142058,47142213-47142452,47143843-47144022,47151751-47151990,47154648-47154887,47156899-47157138,47157187-47157426,47158165-47158344,47169860-47170099,47171844-47172083,47181510-47181689,47189069-47189248	45198252-45198431,45199778-45200017,45201199-45201378,45206703-45206942,45209562-45209801,45214502-45214741,45216061-45216300,45217241-45217420,45219185-45219424,45219579-45219818,45221209-45221388,45229117-45229356,45232014-45232253,45234265-45234504,45234553-45234792,45235531-45235710,45247226-45247465,45249210-45249449,45258876-45259055,45266435-45266614
CDC73	C1orf28,FIHP,HRPT1,HRPT2,parafibromin	HGNC:16783	79577	chr1	1.6	3	Rahman cancer gene list, TCGA_GC_MSS(7), COSMIC cancer gene census	0		76	-0.72	TRUE	7	0	193122153-193122392,193125036-193125275,193130118-193130297,193135332-193135652,193138039-193138218,193141838-193142077,193147826-193148005,193150253-193150432,193152322-193152501,193203734-193203913,193211993-193212172,193212344-193212523,193232954-193233193,193236186-193236425,193249681-193249920,193250604-193250783	193091283-193091522,193094166-193094405,193099248-193099427,193104462-193104782,193107169-193107348,193110968-193111207,193116956-193117135,193119383-193119562,193121452-193121631,193172864-193173043,193181123-193181302,193181474-193181653,193202084-193202323,193205316-193205555,193218811-193219050,193219734-193219913
CDH1	CD324,UVO,uvomorulin	HGNC:1748	999	chr16	2.6	4	Cancer Papers(8), COSMIC cancer gene census, TCGA_GC_MSS(29), LCC_GC_MSS(3), Color Genomics, Rahman cancer gene list	8	TCGA_BC,TCGA_GAC,TCGA_PANCAN12,Nature_PANCAN21,NatMed_PC-Het,NatMed_PC-Het_GC,NatMed_PC-Het_MELA,Nature_WG_BC	97	1.6	TRUE	29	3	68737350-68737529,68738234-68738473,68801632-68801931,68808376-68808615,68808651-68808890,68810149-68810388,68811652-68811891,68812079-68812318,68813288-68813587,68815487-68815786,68819233-68819472,68821963-68822262,68823363-68823662,68828119-68828358,68829606-68829845,68833275-68833514	68771253-68771432,68772137-68772376,68835535-68835834,68842279-68842518,68842554-68842793,68844052-68844291,68845555-68845794,68845982-68846221,68847191-68847490,68849390-68849689,68853136-68853375,68855866-68856165,68857266-68857565,68862022-68862261,68863509-68863748,68867178-68867417
CDH11	CAD11,OB	HGNC:1750	1009	chr16	2.4	4	LCC_GC_MSS(3), TCGA_GC_MSS(15), COSMIC cancer gene census	0		66	-0.47	TRUE	15	3	64947581-64948120,64948578-64948817,64950743-64951042,64971518-64971757,64971878-64972117,64972852-64973091,64982025-64982324,64988131-64988370,64991732-64991971,64992855-64993094,64998529-64998888,65004606-65004905	64981484-64982023,64982481-64982720,64984646-64984945,65005421-65005660,65005781-65006020,65006755-65006994,65015928-65016227,65022034-65022273,65025635-65025874,65026758-65026997,65032432-65032791,65038509-65038808
CDH17	cadherin,HPT-1	HGNC:1756	1015	chr8	2.5	1	Cancer Papers(3)	3	NatMed_PC-Het,NatMed_PC-Het_BLAD,NatMed_PC-Het_MELA	46	-0.19	FALSE	0	0	94128170-94128409,94130563-94130802,94130814-94131053,94145898-94146197,94148719-94148958,94151840-94152139,94159947-94160186,94162034-94162213,94165749-94165988,94170352-94170591,94170800-94171039,94173777-94174016,94174061-94174300,94176490-94176729,94177534-94177773,94189146-94189325,94194570-94194749	95140398-95140637,95142791-95143030,95143042-95143281,95158126-95158425,95160947-95161186,95164068-95164367,95172175-95172414,95174262-95174441,95177977-95178216,95182580-95182819,95183028-95183267,95186005-95186244,95186289-95186528,95188718-95188957,95189762-95190001,95201374-95201553,95206798-95206977
CDH3	CDHP,PCAD	HGNC:1762	1001	chr16	2.5	2	Cancer Papers(4), LCC_GC_MSS(1)	4	NatMed_PC-Het,NatMed_PC-Het_GC,NatMed_PC-Het_BLAD,NatMed_PC-Het_MELA	57	-0.47	FALSE	0	1	68645312-68645491,68645573-68645812,68676338-68676517,68678086-68678325,68678459-68678698,68678714-68678953,68679767-68680006,68680912-68681151,68682275-68682514,68684554-68684853,68685158-68685397,68687478-68687777,68691703-68691942,68695200-68695439,68695730-68696029,68698040-68698415,68722378-68722617	68679215-68679394,68679476-68679715,68710241-68710420,68711989-68712228,68712362-68712601,68712617-68712856,68713670-68713909,68714815-68715054,68716178-68716417,68718457-68718756,68719061-68719300,68721381-68721680,68725606-68725845,68729103-68729342,68729633-68729932,68731943-68732318,68756281-68756520
CDK12	CRK7,CRKR,CRKRS,KIAA0904	HGNC:24224	51755	chr17	4.5	3	Cancer Papers(3), COSMIC cancer gene census, TCGA_GC_MSS(19)	3	TCGA_HGS-OvCa,TCGA_PANCAN12,Nature_PANCAN21	75	-0.14	TRUE	19	0	39462055-39463134,39470841-39471800,39490525-39490764,39492701-39492940,39494489-39494728,39501225-39501464,39509638-39509817,39511460-39511699,39515680-39515859,39517378-39517617,39519902-39520141,39524660-39524899,39525850-39526329,39530570-39531349,39544173-39544352	37618308-37619387,37627094-37628053,37646778-37647017,37648954-37649193,37650742-37650981,37657478-37657717,37665891-37666070,37667713-37667952,37671933-37672112,37673631-37673870,37676155-37676394,37680913-37681152,37682103-37682582,37686823-37687602,37700426-37700605
CDK4	PSK-J3	HGNC:1773	1019	chr12	0.9	2	Cancer Papers(1), COSMIC cancer gene census, Color Genomics, Rahman cancer gene list	1	Nature_PANCAN21	94	-0.02	TRUE	0	0	57748481-57748660,57749130-57749369,57749389-57749568,57750591-57750830,57750887-57751126,57751155-57751394,57751489-57751728	58142264-58142443,58142913-58143152,58143172-58143351,58144374-58144613,58144670-58144909,58144938-58145177,58145272-58145511
CDK6	PLSTIRE	HGNC:1777	1021	chr7	1	3	Cancer Papers(1), COSMIC cancer gene census, TCGA_GC_MSS(3)	1	Nature_WG_BC	76	0.95	TRUE	3	0	92615093-92615332,92618020-92618259,92622971-92623150,92671361-92671600,92725590-92725829,92774644-92774883,92833053-92833352	92244407-92244646,92247334-92247573,92252285-92252464,92300675-92300914,92354904-92355143,92403958-92404197,92462367-92462666
CDKN1A	CAP20,CDKN1,CIP1,P21,p21CIP1,p21Cip1/Waf1,SDI1,WAF1	HGNC:1784	1026	chr6	0.6	2	Cancer Papers(8), TCGA_GC_MSS(3)	8	TCGA_BLADU,TCGA_PANCAN12,SciRprt_PANCAN12,Nature_PANCAN21,NatMed_PC-Het,NatMed_PC-Het_GC,NatMed_PC-Het_BLAD,NatMed_PC-Het_MELA	97	-0.3	FALSE	3	0	36677802-36677981,36684082-36684561,36685686-36685865	36645579-36645758,36651859-36652338,36653463-36653642
CDKN1B	KIP1,P27KIP1	HGNC:1785	1027	chr12	0.6	2	Cancer Papers(5), COSMIC cancer gene census, Rahman cancer gene list	5	TCGA_PROS,TCGA_BC,TCGA_PANCAN12,Nature_PANCAN21,Nature_WG_BC	92	-0.95	TRUE	0	0	12717807-12718346,12718766-12719005,12721016-12721255	12870741-12871280,12871700-12871939,12873950-12874189
CDKN2A	ARF,CDK4I,CDKN2,CMM2,INK4,INK4a,MLM,MTS1,p14,p14ARF,p16,p16INK4a,p19,p19Arf	HGNC:1787	1029	chr9	0.5	3	Cancer Papers(15), COSMIC cancer gene census, TCGA_GC_MSS(77), Color Genomics, Rahman cancer gene list	15	TCGA_LUSCC,TCGA_LUAC,TCGA_BLADU,TCGA_PRENCC,TCGA_CMELA,TCGA_HDNKSC,TCGA_PANCAN12,SciRprt_PANCAN12,Nature_PANCAN21,NatMed_PC-Het,NatMed_PC-Het_BLAD,NatMed_PC-Het_HDNK,NatMed_PC-Het_LUSC,Nature_WG_BC,NatGen_PC-OncSig	53	-0.23	TRUE	77	0	21968136-21968315,21968658-21968837,21969673-21969852,21970870-21971229,21974442-21974861,21994117-21994476	21968135-21968314,21968657-21968836,21969672-21969851,21970869-21971228,21974441-21974860,21994116-21994475
CDKN2B	CDK4I,INK4B,MTS2,P15,p15INK4b,TP15	HGNC:1788	1030	chr9	0.4	1	Cancer Papers(1)	1	Nature_WG_BC	64	-0.39	FALSE	0	0	22005967-22006266,22008685-22008984	22005966-22006265,22008684-22008983
CDKN2C	INK4C,p18	HGNC:1789	1031	chr1	0.5	2	Cancer Papers(1), COSMIC cancer gene census	1	TCGA_PANCAN12	67	-0.94	TRUE	0	0	50970313-50970552,50973872-50974291	51435985-51436224,51439544-51439963
CEACAM5	CD66e,CEA	HGNC:1817	1048	chr19	2.1	1	Cancer Papers(6)	6	NatMed_PC-Het,NatMed_PC-Het_GC,NatMed_PC-Het_BLAD,NatMed_PC-Het_HDNK,NatMed_PC-Het_GLIO,NatMed_PC-Het_MELA	56	-0.21	FALSE	0	0	41708674-41708853,41709650-41710069,41714960-41715259,41715627-41715926,41717444-41717743,41718105-41718404,41719919-41720218,41720899-41721198,41727185-41727364	42212593-42212772,42213569-42213988,42218879-42219178,42219546-42219845,42221363-42221662,42222024-42222323,42223838-42224137,42224819-42225118,42231105-42231284
CEBPA	C/EBP-alpha,CEBP	HGNC:1833	1050	chr19	1.1	2	Cancer Papers(3), COSMIC cancer gene census, Rahman cancer gene list	3	TCGA_AML,TCGA_PANCAN12,Nature_PANCAN21	87	-0.13	TRUE	0	0	33301318-33301677,33301734-33301853,33301905-33302024,33302120-33302539	33792224-33792583,33792640-33792759,33792811-33792930,33793026-33793445
CEP76	C18orf9,FLJ12542,HsT1705	HGNC:25727	79959	chr18	2	2	Cancer Papers(1), LCC_GC_MSS(1)	1	Nature_PANCAN21	63	-0.12	FALSE	0	1	12673314-12673553,12674525-12674764,12678091-12678450,12680625-12680864,12686236-12686475,12691294-12691533,12695213-12695392,12697196-12697435,12698941-12699240,12699778-12699957,12700916-12701155,12702427-12702606	12673313-12673552,12674524-12674763,12678090-12678449,12680624-12680863,12686235-12686474,12691293-12691532,12695212-12695391,12697195-12697434,12698940-12699239,12699777-12699956,12700915-12701154,12702426-12702605
CHD4	Mi-2b,Mi2-BETA	HGNC:1919	1108	chr12	5.8	4	Cancer Papers(2), COSMIC cancer gene census, TCGA_GC_MSS(26), LCC_GC_MSS(2)	2	TCGA_EC,Nature_PANCAN21	96	0.04	TRUE	26	2	6570595-6570774,6570831-6571070,6573052-6573291,6577731-6578202,6578358-6578597,6578792-6578971,6581010-6581429,6581612-6581851,6582089-6582328,6582562-6582981,6582993-6583412,6587352-6587591,6587681-6587980,6588240-6588479,6591405-6592106,6592360-6592599,6592637-6592876,6593040-6593279,6593396-6593635,6594435-6594674,6595292-6595471,6595960-6596199,6597877-6598116,6598204-6598443,6599743-6600042…	6679761-6679940,6679997-6680236,6682218-6682457,6686897-6687368,6687524-6687763,6687958-6688137,6690176-6690595,6690778-6691017,6691255-6691494,6691728-6692147,6692159-6692578,6696518-6696757,6696847-6697146,6697406-6697645,6700571-6701272,6701526-6701765,6701803-6702042,6702206-6702445,6702562-6702801,6703601-6703840,6704458-6704637,6705126-6705365,6707043-6707282,6707370-6707609,6708909-6709208…
CHD8	DUPLIN,HELSNF1,KIAA1564	HGNC:20153	57680	chr14	7.7	2	Cancer Papers(1), LCC_GC_MSS(1)	1	Nature_PANCAN21	83	-0.17	FALSE	0	1	21385552-21385854,21385915-21386154,21390885-21391124,21391433-21391672,21391770-21392009,21392478-21392837,21393060-21393299,21393446-21394225,21394261-21394500,21394896-21395135,21395235-21395414,21395765-21395944,21397768-21398007,21399534-21399773,21399936-21400115,21400121-21400360,21400393-21400632,21400853-21401092,21401338-21401577,21401927-21402166,21402300-21402539,21402995-21403234,214…	21853711-21854013,21854074-21854313,21859044-21859283,21859592-21859831,21859929-21860168,21860637-21860996,21861219-21861458,21861605-21862384,21862420-21862659,21863055-21863294,21863394-21863573,21863924-21864103,21865927-21866166,21867693-21867932,21868095-21868274,21868280-21868519,21868552-21868791,21869012-21869251,21869497-21869736,21870086-21870325,21870459-21870698,21871154-21871393,218…
CHEK2	bA444G7,CDS1,CHK2,HuCds1,PP1425,RAD53	HGNC:16627	11200	chr22	1.8	4	Cancer Papers(7), COSMIC cancer gene census, TCGA_GC_MSS(7), LCC_GC_MSS(1), Color Genomics, Rahman cancer gene list	7	TCGA_PTHY,TCGA_PANCAN12,NatMed_PC-Het,NatMed_PC-Het_GC,NatMed_PC-Het_BLAD,NatMed_PC-Het_GLIO,NatMed_PC-Het_MELA	65	-0.08	TRUE	7	1	28687852-28688031,28689085-28689355,28693985-28694164,28695065-28695304,28695672-28695911,28696853-28697032,28699798-28699977,28703446-28703625,28709943-28710122,28711843-28712082,28719350-28719529,28721526-28721705,28724813-28725170,28725185-28725424,28729259-28729438,28730364-28730603,28734385-28734744,28737182-28737361	29083840-29084019,29085073-29085343,29089973-29090152,29091053-29091292,29091660-29091899,29092841-29093020,29095786-29095965,29099434-29099613,29105931-29106110,29107831-29108070,29115338-29115517,29117514-29117693,29120801-29121158,29121173-29121412,29125247-29125426,29126352-29126591,29130373-29130732,29133170-29133349
TERT_PROMOTER	chr5:1295163-1296162	#N/A	#N/A	chr5	1	1	TERTpromoter	0		#N/A	#N/A	FALSE	0	0	1295162-1296061	1295277-1296176
CHRD		HGNC:1949	8646	chr3	2.9	1	Cancer Papers(1)	1	TCGA_GAC	81	-0.33	FALSE	0	0	184380624-184380863,184381180-184381419,184381440-184381855,184381887-184382066,184382340-184382579,184382584-184383209,184383245-184383702,184384495-184384734,184384978-184385277,184385983-184386222,184386474-184386773,184386802-184386981,184386989-184387168,184387306-184387545,184387862-184388101,184388544-184388783,184388824-184389063,184389305-184389484	184098412-184098651,184098968-184099207,184099228-184099643,184099675-184099854,184100128-184100367,184100372-184100997,184101033-184101490,184102283-184102522,184102766-184103065,184103771-184104010,184104262-184104561,184104590-184104769,184104777-184104956,184105094-184105333,184105650-184105889,184106332-184106571,184106612-184106851,184107093-184107272
CIC	KIAA0306	HGNC:14214	23152	chr19	4.8	3	Cancer Papers(3), COSMIC cancer gene census, TCGA_GC_MSS(26)	3	TCGA_DGLIO,TCGA_GAC,Nature_WG_BC	89	-0.5	TRUE	26	0	42271771-42274590,42284648-42284827,42286726-42286965,42286973-42287504,42287516-42287755,42287773-42288012,42288869-42289108,42289144-42289443,42289780-42290019,42290220-42291479,42291532-42291771,42292027-42292502,42292533-42292892,42292939-42293298,42293564-42293863,42293892-42294358,42294535-42294994,42295025-42295264	42775923-42778742,42788800-42788979,42790878-42791117,42791125-42791656,42791668-42791907,42791925-42792164,42793021-42793260,42793296-42793595,42793932-42794171,42794372-42795631,42795684-42795923,42796179-42796654,42796685-42797044,42797091-42797450,42797716-42798015,42798044-42798510,42798687-42799146,42799177-42799416
CLCN7	ClC-7,CLC-7,CLC7,OPTA2,PPP1R63	HGNC:2025	1186	chr16	2.4	2	Cancer Papers(1), LCC_GC_MSS(1)	1	TCGA_DGLIO	93	0.06	FALSE	0	1	1446255-1446734,1446956-1447135,1447358-1447774,1448300-1448539,1448634-1448813,1448910-1449149,1449212-1449391,1450462-1450701,1451580-1451759,1452704-1452943,1453774-1453953,1454348-1454527,1455072-1455311,1455673-1455852,1456070-1456249,1457206-1457385,1457635-1457814,1459057-1459236,1460353-1460592,1460762-1461001,1461348-1461527,1461549-1461728,1465213-1465392,1474081-1474260,1474784-1475023	1496256-1496735,1496957-1497136,1497359-1497775,1498301-1498540,1498635-1498814,1498911-1499150,1499213-1499392,1500463-1500702,1501581-1501760,1502705-1502944,1503775-1503954,1504349-1504528,1505073-1505312,1505674-1505853,1506071-1506250,1507207-1507386,1507636-1507815,1509058-1509237,1510354-1510593,1510763-1511002,1511349-1511528,1511550-1511729,1515214-1515393,1524082-1524261,1524785-1525024
CLDN8		HGNC:2050	9073	chr21	0.7	2	LCC_GC_MSS(3)	0		0	-0.42	FALSE	0	3	30215227-30215946	31587545-31588264
CLIP1	CLIP,CLIP-170,CLIP170,CYLN1,RSN	HGNC:10461	6249	chr12	4.3	2	Cancer Papers(1), COSMIC cancer gene census	1	TCGA_DGLIO	84	-0.57	TRUE	0	0	122272838-122273137,122273992-122274231,122276387-122276566,122278089-122278268,122278747-122279206,122288425-122288604,122309702-122309941,122316682-122316921,122319170-122319409,122327935-122328174,122328224-122328463,122332944-122333183,122333979-122334158,122334587-122334766,122336570-122336809,122340715-122341734,122347307-122347546,122350930-122351169,122352666-122352845,122354391-122354630…	122757385-122757684,122758539-122758778,122760934-122761113,122762636-122762815,122763294-122763753,122772972-122773151,122794249-122794488,122801229-122801468,122803717-122803956,122812482-122812721,122812771-122813010,122817491-122817730,122818526-122818705,122819134-122819313,122821117-122821356,122825262-122826281,122831854-122832093,122835477-122835716,122837213-122837392,122838938-122839177…
CNGA4	CNCA2,CNG5,CNGB2,OCNC2,OCNCb	HGNC:2152	1262	chr11	1.7	2	Cancer Papers(1), TCGA_GC_MSS(18)	1	TCGA_GAC	48	-0.25	FALSE	18	0	6239148-6239554,6239617-6239856,6240029-6240748,6241418-6241897,6243909-6244448	6260378-6260784,6260847-6261086,6261259-6261978,6262648-6263127,6265139-6265678
CNKSR1	CNK,CNK1,KSR	HGNC:19700	10256	chr1	2.2	1	Cancer Papers(1)	1	Nature_PANCAN21	86	1.19	FALSE	0	0	26177484-26177663,26180412-26180651,26180686-26180925,26181809-26181988,26182292-26182651,26183137-26183480,26183660-26183899,26184059-26184298,26184334-26184688,26184980-26185219,26187115-26187294,26187357-26187536,26188181-26188360,26188383-26188737,26188743-26188982,26189264-26189563	26503975-26504154,26506903-26507142,26507177-26507416,26508300-26508479,26508783-26509142,26509628-26509971,26510151-26510390,26510550-26510789,26510825-26511179,26511471-26511710,26513606-26513785,26513848-26514027,26514672-26514851,26514874-26515228,26515234-26515473,26515755-26516054
CNOT3	KIAA0691,LENG2,NOT3,NOT3H	HGNC:7879	4849	chr19	2.3	2	Cancer Papers(1), COSMIC cancer gene census	1	Nature_WG_BC	87	0.02	TRUE	0	0	54142901-54143242,54143389-54143568,54143615-54143794,54143950-54144189,54144195-54144374,54145530-54145829,54145857-54146096,54146539-54146718,54148131-54148550,54148562-54148801,54149539-54149778,54152186-54152365,54152407-54152646,54152813-54153052,54153167-54153406,54153411-54153590,54153658-54154117,54155213-54155452	54646637-54646978,54647125-54647304,54647351-54647530,54647686-54647925,54647931-54648110,54649266-54649565,54649593-54649832,54650275-54650454,54651866-54652285,54652297-54652536,54653274-54653513,54655923-54656102,54656144-54656383,54656550-54656789,54656904-54657143,54657148-54657327,54657395-54657854,54658951-54659190
CNOT9	RQCD1,CAF40,CT129,RCD1,RCD1+	HGNC:10445	9125	chr2	1	1	Cancer Papers(1)	1	TCGA_CMELA	83	-0.29	FALSE	0	0	218568877-218569056,218573926-218574165,218580531-218580770,218580917-218581138,218582909-218583148,218584547-218584786,218587263-218587442,218587521-218587760,218592263-218592442,218592572-218592751,218593461-218593640,218594072-218594311	219433600-219433779,219438649-219438888,219445254-219445493,219445640-219445861,219447632-219447871,219449270-219449509,219451986-219452165,219452244-219452483,219456986-219457165,219457295-219457474,219458184-219458363,219458795-219459034
COL12A1	COL12A1L	HGNC:2188	1303	chr6	9.2	3	LCC_GC_MSS(3), TCGA_GC_MSS(33)	0		73	-0.43	FALSE	33	3	75085158-75085397,75086462-75086641,75087532-75087771,75089050-75089229,75090084-75090323,75091266-75091597,75095054-75095233,75097190-75097369,75101537-75101716,75101936-75102115,75102555-75102734,75103694-75103873,75105159-75105338,75106368-75106547,75108973-75109212,75113150-75113389,75113539-75113778,75115733-75116127,75117344-75117583,75118995-75119234,75119292-75119531,75121252-75121491,751…	75794874-75795113,75796178-75796357,75797248-75797487,75798766-75798945,75799800-75800039,75800982-75801313,75804770-75804949,75806906-75807085,75811253-75811432,75811652-75811831,75812271-75812450,75813410-75813589,75814875-75815054,75816084-75816263,75818689-75818928,75822866-75823105,75823255-75823494,75825449-75825843,75827060-75827299,75828711-75828950,75829008-75829247,75830968-75831207,758…
COL18A1	KNO,KNO1,KS	HGNC:2195	80781	chr21	4.6	2	Cancer Papers(4), LCC_GC_MSS(1)	4	NatMed_PC-Het,NatMed_PC-Het_BLAD,NatMed_PC-Het_HDNK,NatMed_PC-Het_MELA	91	-0.57	FALSE	0	1	45405129-45405308,45405336-45405515,45455516-45456895,45468214-45468813,45473848-45474027,45475416-45475595,45476277-45476516,45477359-45477538,45477738-45477977,45478250-45478429,45479843-45480202,45480404-45480583,45480659-45480898,45481904-45482083,45482718-45482897,45486807-45487046,45487388-45487567,45488341-45488520,45489414-45489593,45490221-45490400,45490764-45490943,45491180-45491359,454…	46825044-46825223,46825251-46825430,46875430-46876809,46888128-46888727,46893762-46893941,46895330-46895509,46896191-46896430,46897273-46897452,46897652-46897891,46898164-46898343,46899757-46900116,46900318-46900497,46900573-46900812,46901818-46901997,46902632-46902811,46906721-46906960,46907302-46907481,46908255-46908434,46909328-46909507,46910135-46910314,46910678-46910857,46911094-46911273,469…
COL5A1		HGNC:2209	1289	chr9	5.5	2	Cancer Papers(1), LCC_GC_MSS(1)	1	Nature_PANCAN21	86	-0.29	FALSE	0	1	134690876-134691115,134699896-134700135,134701132-134701371,134727212-134727451,134728619-134728858,134730206-134730505,134731460-134731699,134732009-134732188,134738405-134738584,134738687-134738866,134750489-134750668,134750746-134750925,134752527-134752706,134753787-134753966,134754210-134754389,134756702-134756881,134758180-134758359,134761862-134762041,134763625-134763804,134765618-134765797…	137582722-137582961,137591742-137591981,137592978-137593217,137619058-137619297,137620465-137620704,137622052-137622351,137623306-137623545,137623855-137624034,137630251-137630430,137630533-137630712,137642335-137642514,137642592-137642771,137644373-137644552,137645633-137645812,137646056-137646235,137648548-137648727,137650026-137650205,137653708-137653887,137655471-137655650,137657464-137657643…
COL6A3		HGNC:2213	1293	chr2	9.5	2	Cancer Papers(1), LCC_GC_MSS(3)	1	TCGA_DGLIO	88	-0.35	FALSE	0	3	237324704-237324883,237325522-237325761,237333409-237333588,237334608-237334907,237336124-237336543,237338946-237339185,237340441-237341160,237342023-237342202,237344327-237345286,237346444-237346623,237347748-237347927,237348277-237348456,237348548-237348727,237350088-237350267,237351071-237351250,237352463-237352642,237353282-237353461,237354827-237355006,237357275-237357454,237357760-237357939…	238233347-238233526,238234165-238234404,238242052-238242231,238243251-238243550,238244767-238245186,238247589-238247828,238249084-238249803,238250666-238250845,238252970-238253929,238255087-238255266,238256391-238256570,238256920-238257099,238257191-238257370,238258731-238258910,238259714-238259893,238261106-238261285,238261925-238262104,238263470-238263649,238265918-238266097,238266403-238266582…
COL6A5	COL29A1,FLJ35880,VWA4	HGNC:26674	256076	chr3	7.8	2	LCC_GC_MSS(3)	0		45	-0.06	FALSE	0	3	130373583-130373762,130376207-130376866,130379404-130380063,130384784-130385383,130388557-130389156,130391167-130391766,130394878-130395477,130397543-130397962,130397968-130398147,130400982-130401221,130401718-130401897,130403536-130403715,130405534-130405713,130405916-130406384,130409267-130409446,130409952-130410131,130410408-130410587,130413473-130413652,130414010-130414189,130415586-130415765…	130092426-130092605,130095050-130095709,130098247-130098906,130103627-130104226,130107400-130107999,130110010-130110609,130113721-130114320,130116387-130116806,130116812-130116991,130119826-130120065,130120562-130120741,130122380-130122559,130124378-130124557,130124760-130125228,130128111-130128290,130128796-130128975,130129252-130129431,130132317-130132496,130132854-130133033,130134430-130134609…
COL7A1	EBD1,EBDCT,EBR1	HGNC:2214	1294	chr3	8.8	2	Rahman cancer gene list, LCC_GC_MSS(1)	0		68	-0.48	FALSE	0	1	48564324-48564503,48564762-48565001,48565065-48565244,48565363-48565698,48566201-48566380,48566484-48566788,48566845-48567248,48567515-48567954,48568040-48568219,48568427-48568606,48568730-48568909,48569321-48569500,48569530-48569987,48570066-48570572,48570585-48570764,48570795-48571034,48571041-48571350,48571427-48571606,48571933-48572238,48572311-48572610,48572615-48572794,48572812-48573421,485…	48601757-48601936,48602195-48602434,48602498-48602677,48602796-48603131,48603634-48603813,48603917-48604221,48604278-48604681,48604948-48605387,48605473-48605652,48605860-48606039,48606163-48606342,48606754-48606933,48606963-48607420,48607499-48608005,48608018-48608197,48608228-48608467,48608474-48608783,48608860-48609039,48609366-48609671,48609744-48610043,48610048-48610227,48610245-48610854,486…
COL9A2	EDM2,MED	HGNC:2218	1298	chr1	2.1	2	Cancer Papers(1), LCC_GC_MSS(1)	1	TCGA_CMELA	77	-0.33	FALSE	0	1	40301162-40301401,40301761-40301940,40302591-40302830,40303068-40303247,40303462-40303701,40303734-40304171,40304266-40304592,40304731-40304910,40305652-40305831,40306075-40306254,40307383-40307562,40307640-40307819,40308129-40308308,40309875-40310380,40310651-40310830,40311030-40311347,40311434-40311778,40311996-40312175,40312378-40312847,40314146-40314459,40315537-40315716,40316581-40316760,403…	40766834-40767073,40767433-40767612,40768263-40768502,40768740-40768919,40769134-40769373,40769406-40769843,40769938-40770264,40770403-40770582,40771324-40771503,40771747-40771926,40773055-40773234,40773312-40773491,40773801-40773980,40775547-40776052,40776323-40776502,40776702-40777019,40777106-40777450,40777668-40777847,40778050-40778519,40779818-40780131,40781209-40781388,40782253-40782432,407…
CP		HGNC:2295	1356	chr3	3.2	1	Cancer Papers(4)	4	NatMed_PC-Het,NatMed_PC-Het_GC,NatMed_PC-Het_CERV,NatMed_PC-Het_MELA	61	-0.23	FALSE	0	0	149165915-149166094,149173632-149173811,149176205-149176444,149177790-149178029,149178403-149178642,149179489-149179728,149181949-149182188,149183416-149183655,149185223-149185462,149186506-149186745,149188007-149188246,149198353-149198592,149199668-149199907,149202052-149202291,149206134-149206373,149207340-149207639,149209178-149209417,149210153-149210392,149212425-149212724,149217806-149218045…	148883702-148883881,148891419-148891598,148893992-148894231,148895577-148895816,148896190-148896429,148897276-148897515,148899736-148899975,148901203-148901442,148903010-148903249,148904293-148904532,148905794-148906033,148916140-148916379,148917455-148917694,148919839-148920078,148923921-148924160,148925127-148925426,148926965-148927204,148927940-148928179,148930212-148930511,148935593-148935832…
CPD	GP180	HGNC:2301	1362	chr17	4.1	1	Cancer Papers(1)	1	TCGA_GAC	86	0.68	FALSE	0	0	30378964-30379743,30380550-30380729,30384963-30385262,30420792-30421031,30421629-30421868,30422639-30423058,30423482-30423721,30427355-30427594,30431676-30431915,30438906-30439145,30442259-30442498,30443767-30444006,30445676-30446035,30447473-30447652,30449531-30449770,30451659-30451898,30455285-30455524,30456211-30456390,30456404-30456583,30461126-30461365,30461850-30462089,30462330-30462509,304…	28705982-28706761,28707568-28707747,28711981-28712280,28747810-28748049,28748647-28748886,28749657-28750076,28750500-28750739,28754373-28754612,28758694-28758933,28765924-28766163,28769277-28769516,28770785-28771024,28772694-28773053,28774491-28774670,28776549-28776788,28778677-28778916,28782303-28782542,28783229-28783408,28783422-28783601,28788144-28788383,28788868-28789107,28789348-28789527,287…
CREBBP	CBP,KAT3A,RSTS,RTS	HGNC:2348	1387	chr16	7.3	3	Cancer Papers(4), COSMIC cancer gene census, TCGA_GC_MSS(30)	4	TCGA_LUSCC,TCGA_PRENCC,Nature_PANCAN21,Nature_WG_BC	85	-0.46	TRUE	30	0	3727694-3728413,3728454-3729893,3731153-3731512,3731685-3731864,3731902-3732081,3736000-3736239,3736613-3736852,3738496-3738735,3739529-3739768,3740354-3740593,3744838-3745017,3745226-3745405,3749565-3749744,3751677-3751856,3757242-3757421,3757779-3758078,3758793-3759032,3767695-3767934,3769144-3769383,3770538-3771017,3773704-3773943,3774511-3774750,3777507-3777686,3777977-3778216,3778639-3778878…	3777695-3778414,3778455-3779894,3781154-3781513,3781686-3781865,3781903-3782082,3786001-3786240,3786614-3786853,3788497-3788736,3789530-3789769,3790355-3790594,3794839-3795018,3795227-3795406,3799566-3799745,3801678-3801857,3807243-3807422,3807780-3808079,3808794-3809033,3817696-3817935,3819145-3819384,3820539-3821018,3823705-3823944,3824512-3824751,3827508-3827687,3827978-3828217,3828640-3828879…
CREBZF	ZF	HGNC:24905	58487	chr11	1.1	1	Cancer Papers(1)	1	TCGA_DGLIO	94	0.2	FALSE	0	0	85660505-85660684,85662242-85662481,85663473-85663652,85663800-85664339,85664355-85664894,85682699-85683042	85371549-85371728,85373286-85373525,85374517-85374696,85374844-85375383,85375399-85375938,85393742-85394085
CRIPAK	FLJ34443	HGNC:26619	285464	chr4	1.3	2	Cancer Papers(1), TCGA_GC_MSS(10)	1	TCGA_PANCAN12	83	0.18	FALSE	10	0	1394492-1395871	1388280-1389659
CSDE1	D1S155E,UNR	HGNC:29905	7812	chr1	2.5	1	Cancer Papers(1)	1	TCGA_EC	98	-0.36	FALSE	0	0	114718103-114718282,114718559-114718798,114719541-114719780,114720508-114720747,114723823-114724062,114725157-114725396,114726179-114726418,114726917-114727156,114730220-114730697,114732590-114732829,114733675-114733914,114733933-114734172,114734393-114734572,114736717-114736896,114737427-114737606,114737898-114738137,114739671-114739910,114741476-114741715	115260724-115260903,115261180-115261419,115262162-115262401,115263129-115263368,115266444-115266683,115267778-115268017,115268800-115269039,115269538-115269777,115272841-115273318,115275211-115275450,115276296-115276535,115276554-115276793,115277014-115277193,115279338-115279517,115280048-115280227,115280519-115280758,115282292-115282531,115284097-115284336
CSMD3		HGNC:19291	114788	chr8	11.1	2	Cancer Papers(2), LCC_GC_MSS(4)	2	TCGA_EC,TCGA_HGS-OvCa	40	-0.57	FALSE	0	4	112224731-112224970,112228675-112228914,112231499-112231678,112234301-112234540,112237149-112237388,112241663-112241842,112244364-112244603,112246956-112247195,112254200-112254379,112255221-112255460,112263606-112263845,112265381-112265620,112281142-112281381,112287035-112287274,112289327-112289566,112291483-112291722,112292504-112292743,112295800-112296039,112301760-112301999,112304698-112304937…	113236960-113237199,113240904-113241143,113243728-113243907,113246530-113246769,113249378-113249617,113253892-113254071,113256593-113256832,113259185-113259424,113266429-113266608,113267450-113267689,113275835-113276074,113277610-113277849,113293371-113293610,113299264-113299503,113301556-113301795,113303712-113303951,113304733-113304972,113308029-113308268,113313989-113314228,113316927-113317166…
CTCF		HGNC:13723	10664	chr16	2.2	4	Cancer Papers(7), COSMIC cancer gene census, TCGA_GC_MSS(18), LCC_GC_MSS(3)	7	TCGA_BC,TCGA_EC,TCGA_GAC,TCGA_PANCAN12,SciRprt_PANCAN12,Nature_PANCAN21,Nature_WG_BC	88	-0.35	TRUE	18	3	67610803-67611642,67611916-67612155,67616692-67616931,67620637-67620876,67621397-67621636,67626515-67626754,67628341-67628580,67629346-67629585,67636651-67636890,67637660-67637899	67644706-67645545,67645819-67646058,67650595-67650834,67654540-67654779,67655300-67655539,67660418-67660657,67662244-67662483,67663249-67663488,67670554-67670793,67671563-67671802
CTNNB1	armadillo,beta-catenin,CTNNB	HGNC:2514	1499	chr3	2.3	3	Cancer Papers(13), COSMIC cancer gene census, TCGA_GC_MSS(18)	13	TCGA_CRC,TCGA_BLADU,TCGA_ACC,TCGA_PROS,TCGA_EC,TCGA_CMELA,TCGA_GAC,TCGA_PANCAN12,SciRprt_PANCAN12,Nature_PANCAN21,NatMed_PC-Het,NatMed_PC-Het_BLAD,NatMed_PC-Het_MELA	96	-0.57	TRUE	18	0	41223985-41224164,41224490-41224789,41224931-41225230,41225303-41225602,41225641-41225880,41227160-41227399,41233273-41233512,41233518-41233877,41234098-41234337,41235664-41235903,41236304-41236768,41237956-41238135,41239118-41239357	41265476-41265655,41265981-41266280,41266422-41266721,41266794-41267093,41267132-41267371,41268651-41268890,41274764-41275003,41275009-41275368,41275589-41275828,41277155-41277394,41277795-41278259,41279447-41279626,41280609-41280848
CTSD	CLN10,CPSD	HGNC:2529	1509	chr11	1.2	2	Cancer Papers(3), LCC_GC_MSS(1)	3	NatMed_PC-Het,NatMed_PC-Het_GC,NatMed_PC-Het_BLAD	99	0.07	FALSE	0	1	1753467-1753706,1753762-1753941,1753975-1754274,1754845-1755084,1757290-1757589,1758908-1759147,1759458-1759697,1761280-1761519,1763736-1763915	1774697-1774936,1774992-1775171,1775205-1775504,1776075-1776314,1778520-1778819,1780138-1780377,1780688-1780927,1782510-1782749,1784966-1785145
CTSS		HGNC:2545	1520	chr1	1	1	Cancer Papers(1)	1	TCGA_BC	85	-0.08	FALSE	0	0	150733006-150733185,150747708-150747947,150748105-150748344,150749969-150750208,150751745-150752044,150754956-150755195,150757799-150758038,150764581-150764820	150705482-150705661,150720184-150720423,150720581-150720820,150722445-150722684,150724221-150724520,150727432-150727671,150730275-150730514,150737057-150737296
CTTN	EMS1	HGNC:3338	2017	chr11	1.9	1	Cancer Papers(3)	3	NatMed_PC-Het,NatMed_PC-Het_GC,NatMed_PC-Het_BLAD	98	0.04	FALSE	0	0	70407251-70407430,70407465-70407644,70409776-70410015,70414477-70414716,70415600-70415779,70416948-70417187,70419705-70419944,70420335-70420574,70421405-70421644,70422458-70422637,70422878-70423057,70425277-70425456,70429005-70429244,70431146-70431325,70433070-70433309,70433582-70433761,70434974-70435213,70435427-70435786,70436225-70436464	70253357-70253536,70253571-70253750,70255882-70256121,70260583-70260822,70261706-70261885,70263054-70263293,70265811-70266050,70266441-70266680,70267511-70267750,70268564-70268743,70268984-70269163,70271383-70271562,70275111-70275350,70277252-70277431,70279176-70279415,70279688-70279867,70281080-70281319,70281533-70281892,70282331-70282570
CUBN	gp280,IFCR,MGA1	HGNC:2548	8029	chr10	10.9	2	LCC_GC_MSS(4)	0		53	-0.42	FALSE	0	4	16824909-16825148,16828773-16829072,16831215-16831454,16834985-16835224,16836189-16836428,16840313-16840552,16840846-16841085,16851219-16851458,16869625-16869864,16874319-16874558,16876877-16877116,16888372-16888611,16890329-16890568,16898970-16899209,16900588-16900887,16901279-16901518,16903921-16904160,16906186-16906425,16907474-16907713,16913782-16914021,16914983-16915222,16915803-16916042,169…	16866908-16867147,16870772-16871071,16873214-16873453,16876984-16877223,16878188-16878427,16882312-16882551,16882845-16883084,16893218-16893457,16911624-16911863,16916318-16916557,16918876-16919115,16930371-16930610,16932328-16932567,16940969-16941208,16942587-16942886,16943278-16943517,16945920-16946159,16948185-16948424,16949473-16949712,16955781-16956020,16956982-16957221,16957802-16958041,169…
CUL1		HGNC:2551	8454	chr7	2.3	2	Cancer Papers(1), TCGA_GC_MSS(18)	1	TCGA_GAC	92	-0.28	FALSE	18	0	148730073-148730312,148753943-148754182,148756947-148757186,148759239-148759418,148759503-148759682,148760295-148760534,148766522-148766761,148767564-148767803,148783717-148784143,148786485-148786664,148786935-148787174,148788496-148788735,148789698-148789877,148790256-148790495,148792682-148792861,148797746-148798067,148798505-148798744,148799212-148799451,148800452-148800631	148427165-148427404,148451035-148451274,148454039-148454278,148456331-148456510,148456595-148456774,148457387-148457626,148463614-148463853,148464656-148464895,148480809-148481235,148483577-148483756,148484027-148484266,148485588-148485827,148486790-148486969,148487348-148487587,148489774-148489953,148494838-148495159,148495597-148495836,148496304-148496543,148497544-148497723
CUL3		HGNC:2553	8452	chr2	2.3	3	Cancer Papers(1), TCGA_GC_MSS(6), LCC_GC_MSS(1)	1	TCGA_PRENCC	83	-0.21	FALSE	6	1	224474191-224474430,224478153-224478392,224481865-224482104,224495779-224496018,224497711-224497890,224500305-224500544,224502899-224503138,224503617-224503856,224505924-224506163,224506811-224507050,224511307-224511606,224513461-224513700,224514572-224514811,224535465-224535704,224557638-224557877,224563137-224563376,224566853-224567032,224569641-224569820,224584887-224585066	225338908-225339147,225342870-225343109,225346582-225346821,225360496-225360735,225362428-225362607,225365022-225365261,225367616-225367855,225368334-225368573,225370641-225370880,225371528-225371767,225376024-225376323,225378178-225378417,225379289-225379528,225400182-225400421,225422355-225422594,225427854-225428093,225431570-225431749,225434358-225434537,225449604-225449783
CUL4B		HGNC:2555	8450	chrX	2.7	2	Cancer Papers(1), TCGA_GC_MSS(2)	1	Nature_PANCAN21	84	-0.49	FALSE	2	0	120526719-120526898,120530058-120530297,120532388-120532627,120534414-120534653,120535767-120536006,120536861-120537100,120538077-120538256,120538595-120538834,120539200-120539439,120540346-120540585,120541541-120541780,120542910-120543089,120543678-120543857,120544069-120544248,120544442-120544681,120545391-120545570,120546492-120546671,120547068-120547307,120557862-120558101,120559744-120559923…	119660574-119660753,119663913-119664152,119666243-119666482,119668269-119668508,119669622-119669861,119670716-119670955,119671932-119672111,119672450-119672689,119673055-119673294,119674201-119674440,119675396-119675635,119676765-119676944,119677533-119677712,119677924-119678103,119678297-119678536,119679246-119679425,119680347-119680526,119680923-119681162,119691717-119691956,119693599-119693778…
CUX1	CASP,CDP,CDP/Cut,CDP/Cux,CDP1,Clox,CUT,CUTL1,CUX,Cux/CDP,GOLIM6	HGNC:2557	1523	chr7	4.6	4	Cancer Papers(2), COSMIC cancer gene census, TCGA_GC_MSS(24), LCC_GC_MSS(1)	2	Nature_PANCAN21,Nature_WG_BC	78	-0.33	TRUE	24	1	101815957-101816136,101817565-101817744,101916050-101916289,102028032-102028211,102070288-102070467,102097305-102097544,102104278-102104517,102111646-102111825,102115150-102115329,102158494-102158673,102170378-102170617,102178443-102178682,102189752-102189931,102193801-102193980,102195465-102195644,102196610-102197329,102198745-102198924,102200002-102200241,102201332-102202231,102204354-102204593…	101459237-101459416,101460845-101461024,101559330-101559569,101671312-101671491,101713568-101713747,101740585-101740824,101747558-101747797,101754926-101755105,101758430-101758609,101801774-101801953,101813658-101813897,101821723-101821962,101833032-101833211,101837081-101837260,101838745-101838924,101839890-101840609,101842025-101842204,101843282-101843521,101844612-101845511,101847634-101847873…
CYLC1		HGNC:2582	1538	chrX	2	3	Cancer Papers(1), TCGA_GC_MSS(19), LCC_GC_MSS(3), Dispensible, Rescued	1	TCGA_EC	0	-0.14	FALSE	19	3	83861049-83861228,83869795-83869974,83871391-83871630,83872847-83873746,83873802-83874641,83886478-83886657	83116057-83116236,83124803-83124982,83126399-83126638,83127855-83128754,83128810-83129649,83141486-83141665
CYLD	CYLD1,KIAA0849,USPL2	HGNC:2584	1540	chr16	2.9	3	Rahman cancer gene list, TCGA_GC_MSS(9), COSMIC cancer gene census	0		76	-1.01	TRUE	9	0	50749681-50750220,50751575-50751934,50754252-50754499,50775080-50775259,50776104-50776343,50777763-50778002,50779645-50780064,50781209-50781448,50782276-50782515,50784270-50784509,50786811-50786990,50787729-50787908,50791504-50791743,50792531-50792770,50793485-50793724,50794195-50794494,50795486-50795665,50796296-50796535,50800741-50800920	50783592-50784131,50785486-50785845,50788163-50788410,50808991-50809170,50810015-50810254,50811674-50811913,50813556-50813975,50815120-50815359,50816187-50816426,50818181-50818420,50820722-50820901,50821640-50821819,50825415-50825654,50826442-50826681,50827396-50827635,50828106-50828405,50829397-50829576,50830207-50830446,50834652-50834831
CYP2E1	CYP2E	HGNC:2631	1571	chr10	1.5	1	DNA repair list	0		72	-0.13	FALSE	0	0	133527364-133527603,133528441-133528680,133531540-133531779,133532084-133532323,133532660-133532899,133533707-133533946,133537037-133537276,133537702-133537941,133538752-133538991	135340868-135341107,135341945-135342184,135345044-135345283,135345588-135345827,135346164-135346403,135347211-135347450,135350541-135350780,135351206-135351445,135352256-135352495
CYP4B1		HGNC:2644	1580	chr1	1.5	1	Cancer Papers(3), Dispensible, Rescued	3	NatMed_PC-Het,NatMed_PC-Het_BLAD,NatMed_PC-Het_GLIO	69	-0.4	FALSE	0	0	46799052-46799291,46810759-46810998,46811072-46811251,46812134-46812313,46812440-46812679,46813424-46813663,46813866-46814105,46814142-46814381,46815049-46815288,46816995-46817234,46817907-46818261,46818603-46818842	47264724-47264963,47276431-47276670,47276744-47276923,47277806-47277985,47278112-47278351,47279096-47279335,47279538-47279777,47279814-47280053,47280721-47280960,47282667-47282906,47283579-47283933,47284275-47284514
DAPK1	DAPK,ROCO3	HGNC:2674	1612	chr9	4.3	2	Cancer Papers(3), LCC_GC_MSS(1)	3	NatMed_PC-Het,NatMed_PC-Het_GC,NatMed_PC-Het_BLAD	85	0.58	FALSE	0	1	87499019-87499198,87604915-87605214,87637892-87638131,87639299-87639538,87639584-87639891,87640254-87640493,87640735-87640914,87641924-87642103,87643356-87643535,87645835-87646074,87646420-87646599,87647264-87647443,87648740-87648919,87649900-87650139,87651506-87651745,87657988-87658167,87668546-87668725,87681365-87681664,87686525-87686764,87696986-87697225,87698605-87698844,87700057-87700296,877…	90113934-90114113,90219830-90220129,90252807-90253046,90254214-90254453,90254499-90254806,90255169-90255408,90255650-90255829,90256839-90257018,90258271-90258450,90260750-90260989,90261335-90261514,90262179-90262358,90263655-90263834,90264815-90265054,90266421-90266660,90272903-90273082,90283461-90283640,90296280-90296579,90301440-90301679,90311901-90312140,90313520-90313759,90314972-90315211,903…
DCC	IGDCC1,NTN1R1	HGNC:2701	1630	chr18	4.3	2	Cancer Papers(6), LCC_GC_MSS(2)	6	NatMed_PC-Het,NatMed_PC-Het_GC,NatMed_PC-Het_BLAD,NatMed_PC-Het_CERV,NatMed_PC-Het_LUAD,NatMed_PC-Het_LUSC	41	-0.2	FALSE	0	2	52340743-52340922,52752034-52752393,52758752-52759051,52809135-52809314,52816619-52816798,52892320-52892499,52906006-52906365,52923662-52923901,52925182-52925421,53063262-53063501,53065986-53066225,53157314-53157553,53178919-53179158,53205170-53205409,53207628-53207867,53215483-53215662,53305529-53305768,53321982-53322221,53339690-53339929,53386001-53386180,53391621-53391920,53397257-53397496,534…	49867113-49867292,50278404-50278763,50285122-50285421,50335505-50335684,50342989-50343168,50418690-50418869,50432376-50432735,50450032-50450271,50451552-50451791,50589632-50589871,50592356-50592595,50683684-50683923,50705289-50705528,50731540-50731779,50733998-50734237,50741853-50742032,50831899-50832138,50848352-50848591,50866060-50866299,50912371-50912550,50917991-50918290,50923627-50923866,509…
DCTD		HGNC:2710	1635	chr4	0.6	1	Cancer Papers(1)	1	TCGA_BC	93	0.49	FALSE	0	0	182891348-182891527,182892989-182893168,182894427-182894666,182914871-182915110,182915398-182915637,182916672-182916911,182917215-182917394	183812501-183812680,183814142-183814321,183815580-183815819,183836024-183836263,183836551-183836790,183837825-183838064,183838368-183838547
DDB2	DDBB,FLJ34321,UV-DDB2,XPE	HGNC:2718	1643	chr11	1.3	3	Rahman cancer gene list, TCGA_GC_MSS(2), COSMIC cancer gene census	0		88	-0.23	TRUE	2	0	47215080-47215319,47216284-47216523,47216834-47217073,47232767-47233006,47234533-47234712,47234726-47234965,47235221-47235460,47237799-47238038,47238071-47238250,47238735-47238914	47236631-47236870,47237835-47238074,47238385-47238624,47254318-47254557,47256084-47256263,47256277-47256516,47256772-47257011,47259350-47259589,47259622-47259801,47260286-47260465
DDC	AADC	HGNC:2719	1644	chr7	1.4	1	Cancer Papers(5)	5	NatMed_PC-Het,NatMed_PC-Het_GC,NatMed_PC-Het_LUAD,NatMed_PC-Het_LUSC,NatMed_PC-Het_MELA	55	-0.23	FALSE	0	0	50463211-50463450,50467145-50467384,50470032-50470211,50476544-50476723,50479735-50479914,50492879-50493058,50495294-50495473,50499105-50499284,50503936-50504115,50528094-50528333,50529155-50529394,50537800-50538039,50539852-50540091,50543865-50544104	50530909-50531148,50534843-50535082,50537730-50537909,50544242-50544421,50547433-50547612,50560577-50560756,50562992-50563171,50566803-50566982,50571634-50571813,50595792-50596031,50596853-50597092,50605498-50605737,50607550-50607789,50611563-50611802
DDX3X	DBX,DDX14,DDX3,HLP2	HGNC:2745	1654	chrX	2	3	Cancer Papers(2), TCGA_GC_MSS(9), LCC_GC_MSS(2)	2	TCGA_CMELA,Nature_PANCAN21	97	0.03	FALSE	9	2	41334185-41334364,41334561-41334800,41337347-41337526,41339016-41339195,41341430-41341669,41342454-41342693,41342697-41342876,41343164-41343403,41343690-41343869,41343989-41344168,41344182-41344421,41345132-41345580,41346200-41346439,41346444-41346683,41346816-41347055,41347205-41347384,41347392-41347571,41347590-41347769	41193438-41193617,41193814-41194053,41196600-41196779,41198269-41198448,41200683-41200922,41201707-41201946,41201950-41202129,41202417-41202656,41202943-41203122,41203242-41203421,41203435-41203674,41204385-41204833,41205453-41205692,41205697-41205936,41206069-41206308,41206458-41206637,41206645-41206824,41206843-41207022
DDX5	G17P1,HLR1,p68	HGNC:2746	1655	chr17	1.8	4	Cancer Papers(2), COSMIC cancer gene census, TCGA_GC_MSS(4), LCC_GC_MSS(1)	2	TCGA_DGLIO,Nature_PANCAN21	99	0.2	TRUE	4	1	64499885-64500364,64500511-64500810,64501950-64502282,64502369-64502608,64502890-64503129,64503148-64503620,64503746-64503925,64503930-64504169,64504180-64504359,64504640-64504879,64505678-64505857,64506008-64506187	62496003-62496482,62496629-62496928,62498068-62498400,62498487-62498726,62499008-62499247,62499266-62499738,62499864-62500043,62500048-62500287,62500298-62500477,62500758-62500997,62501796-62501975,62502126-62502305
DIAPH1	DFNA1,hDIA1,LFHL1	HGNC:2876	1729	chr5	3.8	1	Cancer Papers(1)	1	Nature_PANCAN21	94	0.69	FALSE	0	0	141516810-141517049,141518880-141519059,141524096-141524275,141525986-141526225,141526259-141526498,141527479-141527718,141528398-141528637,141528672-141528971,141529103-141529342,141529560-141529739,141534294-141534473,141560807-141560986,141571342-141571521,141571861-141572100,141573466-141574005,141574012-141574251,141574937-141575176,141576172-141576351,141576694-141576933,141577413-141577652…	140896377-140896616,140898447-140898626,140903663-140903842,140905553-140905792,140905826-140906065,140907046-140907285,140907965-140908204,140908239-140908538,140908670-140908909,140909127-140909306,140913861-140914040,140940374-140940553,140950909-140951088,140951428-140951667,140953033-140953572,140953579-140953818,140954504-140954743,140955739-140955918,140956261-140956500,140956980-140957219…
DICER1	Dicer,HERNA,K12H4.8-LIKE,KIAA0928,MNG1	HGNC:17098	23405	chr14	5.8	3	Rahman cancer gene list, TCGA_GC_MSS(7), COSMIC cancer gene census	0		81	-0.54	TRUE	7	0	95090461-95090700,95090982-95091161,95091164-95091403,95093872-95094171,95095753-95096829,95099754-95099993,95103316-95104155,95105039-95105278,95105611-95105850,95106012-95106251,95107565-95107804,95107867-95108106,95108294-95108533,95111267-95111506,95112120-95112299,95113038-95113277,95115624-95115863,95116424-95116723,95117568-95117807,95124162-95124701,95126544-95126783,95129432-95129671,951…	95556798-95557037,95557319-95557498,95557501-95557740,95560209-95560508,95562090-95563166,95566091-95566330,95569653-95570492,95571376-95571615,95571948-95572187,95572349-95572588,95573902-95574141,95574204-95574443,95574631-95574870,95577604-95577843,95578457-95578636,95579375-95579614,95581961-95582200,95582761-95583060,95583905-95584144,95590499-95591038,95592881-95593120,95595769-95596008,955…
DIS3	dis3p,EXOSC11,KIAA1008,RRP44	HGNC:20604	22894	chr13	2.9	3	Cancer Papers(1), TCGA_GC_MSS(7), LCC_GC_MSS(1)	1	Nature_PANCAN21	83	-0.18	FALSE	7	1	72759747-72759926,72760470-72760709,72761322-72761561,72761610-72761849,72761910-72762149,72763409-72763648,72765925-72766104,72768729-72768968,72770856-72771202,72771726-72771965,72772097-72772336,72772646-72772885,72773633-72773872,72773883-72774122,72775173-72775412,72775889-72776128,72777367-72777546,72778164-72778403,72780805-72781044,72781233-72781412,72781569-72781868	73333885-73334064,73334608-73334847,73335460-73335699,73335748-73335987,73336048-73336287,73337547-73337786,73340063-73340242,73342867-73343106,73344994-73345340,73345864-73346103,73346235-73346474,73346784-73347023,73347771-73348010,73348021-73348260,73349311-73349550,73350027-73350266,73351505-73351684,73352302-73352541,73354943-73355182,73355371-73355550,73355707-73356006
DIS3L2	FAM6A,FLJ36974,MGC42174	HGNC:28648	129563	chr2	2.7	1	Rahman cancer gene list	0		71	-0.22	FALSE	0	0	232014864-232015043,232015473-232015712,232024214-232024393,232029910-232030149,232087454-232087753,232111038-232111386,232130573-232130812,232136448-232136747,232163426-232163665,232210276-232210455,232238469-232238708,232249173-232249412,232263174-232263473,232299990-232300169,232329785-232330024,232330643-232330822,232333794-232334033,232334314-232334553,232334563-232334802,232335704-232335943…	232879574-232879753,232880183-232880422,232888924-232889103,232894620-232894859,232952164-232952463,232975748-232976096,232995283-232995522,233001158-233001457,233028136-233028375,233074986-233075165,233103179-233103418,233113883-233114122,233127884-233128183,233164700-233164879,233194495-233194734,233195353-233195532,233198504-233198743,233199024-233199263,233199273-233199512,233200414-233200653…
DKC1	Cbf5,DKC,dyskerin,NAP57,NOLA4,XAP101	HGNC:2890	1736	chrX	1.5	2	Rahman cancer gene list, TCGA_GC_MSS(2)	0		88	-0.17	FALSE	2	0	154762884-154763063,154764843-154765022,154765397-154765576,154765863-154766042,154766188-154766427,154766939-154767118,154767199-154767438,154768231-154768470,154769119-154769358,154770699-154770938,154773070-154773309,154774536-154774877,154775144-154775323,154776086-154776443,154776653-154776997	153991159-153991338,153993118-153993297,153993672-153993851,153994138-153994317,153994463-153994702,153995214-153995393,153995474-153995713,153996506-153996745,153997394-153997633,153998974-153999213,154001345-154001584,154002811-154003152,154003419-154003598,154004361-154004718,154004928-154005272
DLC1	ARHGAP7,DLC-1,HP,p122-RhoGAP,STARD12	HGNC:2897	10395	chr8	4.6	2	Cancer Papers(4), LCC_GC_MSS(4)	4	NatMed_PC-Het,NatMed_PC-Het_GC,NatMed_PC-Het_LUAD,NatMed_PC-Het_LUSC	72	-0.56	FALSE	0	4	13085751-13085990,13086257-13086496,13088476-13088715,13090241-13090480,13091255-13091494,13092599-13092838,13094738-13094977,13095046-13095285,13098367-13098606,13099309-13100808,13102732-13102911,13110693-13110872,13115532-13115711,13132872-13133051,13214580-13214819,13276211-13276450,13305182-13305361,13393503-13393742,13401425-13401664,13499004-13500083	12943260-12943499,12943766-12944005,12945985-12946224,12947750-12947989,12948764-12949003,12950108-12950347,12952247-12952486,12952555-12952794,12955876-12956115,12956818-12958317,12960241-12960420,12968202-12968381,12973041-12973220,12990381-12990560,13072089-13072328,13133720-13133959,13162691-13162870,13251012-13251251,13258934-13259173,13356513-13357592
DMBT1	Gp-340,GP340,hensin,muclin,SALSA,vomeroglandin	HGNC:2926	1755	chr10	7.2	2	Cancer Papers(4), LCC_GC_MSS(1)	4	NatMed_PC-Het,NatMed_PC-Het_LUAD,NatMed_PC-Het_LUSC,NatMed_PC-Het_MELA	44	-0.23	FALSE	0	1	122560711-122560890,122565892-122566071,122570096-122570275,122570824-122571003,122572248-122572427,122573649-122573828,122576381-122576740,122577736-122577915,122578649-122578828,122579560-122579919,122580791-122580970,122581719-122581898,122582582-122582941,122584247-122584426,122585200-122585379,122586042-122586401,122588926-122589285,122590590-122590769,122591408-122591587,122592254-122592613…	124320227-124320406,124325408-124325587,124329612-124329791,124330340-124330519,124331764-124331943,124333165-124333344,124335897-124336256,124337252-124337431,124338165-124338344,124339076-124339435,124340307-124340486,124341235-124341414,124342098-124342457,124343763-124343942,124344716-124344895,124345558-124345917,124348442-124348801,124350106-124350285,124350924-124351103,124351770-124352129…
DMD	BMD,DXS142,DXS164,DXS206,DXS230,DXS239,DXS268,DXS269,DXS270,DXS272,MRX85	HGNC:2928	1756	chrX	11.1	3	Cancer Papers(1), TCGA_GC_MSS(47), LCC_GC_MSS(1)	1	SciRprt_PANCAN12	69	-0.33	FALSE	47	1	31121792-31121971,31126583-31126762,31134058-31134237,31146233-31146472,31147247-31147546,31169402-31169641,31172291-31172470,31173482-31173661,31177861-31178040,31178615-31178854,31180306-31180545,31182701-31182940,31203920-31204159,31206535-31206714,31209479-31209718,31222994-31223173,31260896-31261075,31266730-31266909,31323538-31323717,31348505-31348684,31444434-31444673,31478090-31478389,314…	31139909-31140088,31144700-31144879,31152175-31152354,31164350-31164589,31165364-31165663,31187519-31187758,31190408-31190587,31191599-31191778,31195978-31196157,31196732-31196971,31198423-31198662,31200818-31201057,31222037-31222276,31224652-31224831,31227596-31227835,31241111-31241290,31279013-31279192,31284847-31285026,31341655-31341834,31366622-31366801,31462551-31462790,31496207-31496506,314…
DNA2	DNA2L,KIAA0083	HGNC:2939	1763	chr10	3.2	1	DNA repair list	0		63	0.13	FALSE	0	0	68414983-68415162,68416638-68416877,68419004-68419243,68419758-68419937,68422207-68422446,68422470-68422649,68422674-68422913,68430398-68430697,68431794-68432033,68432141-68432571,68436976-68437275,68442894-68443133,68444882-68445121,68446235-68446474,68450018-68450257,68459050-68459289,68465620-68465859,68468095-68468334,68469952-68470191,68471777-68472136	70174740-70174919,70176395-70176634,70178761-70179000,70179515-70179694,70181964-70182203,70182227-70182406,70182431-70182670,70190155-70190454,70191551-70191790,70191898-70192328,70196733-70197032,70202651-70202890,70204639-70204878,70205992-70206231,70209775-70210014,70218807-70219046,70225377-70225616,70227852-70228091,70229709-70229948,70231534-70231893
DNAH10	FLJ43808	HGNC:2941	196385	chr12	13.4	2	LCC_GC_MSS(3)	0		46	-0.32	FALSE	0	3	123762445-123762624,123767558-123767737,123771560-123771739,123772768-123773007,123774087-123774326,123781070-123781309,123783066-123783305,123783912-123784211,123785721-123785960,123787783-123788022,123789904-123790143,123796624-123796863,123799189-123799428,123800182-123800421,123801237-123801476,123803637-123803876,123804817-123805056,123808755-123808994,123813132-123813671,123813713-123813952…	124246992-124247171,124252105-124252284,124256107-124256286,124257315-124257554,124258634-124258873,124265617-124265856,124267613-124267852,124268459-124268758,124270268-124270507,124272330-124272569,124274451-124274690,124281171-124281410,124283736-124283975,124284729-124284968,124285784-124286023,124288184-124288423,124289364-124289603,124293302-124293541,124297679-124298218,124298260-124298499…
DNAH12	DHC3,DLP12,DNAH12L,DNAH7L,Dnahc3,DNHD2,FLJ40427,FLJ44290,hdhc3,HL-19	HGNC:2943	201625	chr3	9.3	2	Cancer Papers(1), TCGA_GC_MSS(4)	1	Nature_PANCAN21	41	-0.2	FALSE	4	0	57293756-57293995,57295469-57295648,57296300-57296479,57296796-57297035,57301719-57301958,57309097-57309336,57309640-57309879,57310684-57310983,57314443-57314682,57322293-57322532,57322984-57323283,57323424-57323663,57334417-57334656,57334741-57334980,57352046-57352285,57402321-57402500,57403285-57403524,57404938-57405177,57405623-57405982,57408258-57408557,57413709-57413948,57415375-57415614,574…	57327784-57328023,57329497-57329676,57330328-57330507,57330824-57331063,57335747-57335986,57343125-57343364,57343668-57343907,57344712-57345011,57348471-57348710,57356321-57356560,57357012-57357311,57357452-57357691,57368445-57368684,57368769-57369008,57386074-57386313,57388048-57388227,57389012-57389251,57390665-57390904,57391350-57391709,57393985-57394284,57399436-57399675,57401102-57401341,574…
DNAH17	DNAHL1,DNEL2,FLJ40457	HGNC:2946	8632	chr17	13.4	2	LCC_GC_MSS(3)	0		43	-0.28	FALSE	0	3	78423880-78424179,78425319-78425618,78426409-78426648,78426910-78427149,78428435-78428734,78429091-78429330,78434005-78434244,78437605-78437904,78439022-78439261,78441005-78441244,78444581-78444820,78445499-78445738,78449379-78449618,78450204-78450443,78450644-78450883,78451451-78451690,78453284-78453523,78454438-78454737,78455620-78455859,78458503-78458742,78458985-78459224,78459773-78460012,784…	76419961-76420260,76421400-76421699,76422490-76422729,76422991-76423230,76424516-76424815,76425172-76425411,76430086-76430325,76433687-76433986,76435104-76435343,76437087-76437326,76440663-76440902,76441581-76441820,76445461-76445700,76446286-76446525,76446726-76446965,76447533-76447772,76449366-76449605,76450520-76450819,76451702-76451941,76454585-76454824,76455067-76455306,76455855-76456094,764…
DNER	bet,UNQ26	HGNC:24456	92737	chr2	2.2	1	Cancer Papers(1)	1	Nature_PANCAN21	76	-0.39	FALSE	0	0	229358476-229358715,229366846-229367145,229388211-229388450,229407169-229407408,229418049-229418288,229447278-229447577,229477077-229477316,229512740-229512979,229546900-229547139,229585821-229586060,229588351-229588530,229591536-229592003,229714126-229714365,229714400-229714579	230223192-230223431,230231562-230231861,230252927-230253166,230271885-230272124,230282765-230283004,230311994-230312293,230341793-230342032,230377456-230377695,230411616-230411855,230450537-230450776,230453067-230453246,230456252-230456719,230578842-230579081,230579116-230579295
DNMT3A		HGNC:2978	1788	chr2	2.7	3	Cancer Papers(6), COSMIC cancer gene census, TCGA_GC_MSS(8)	6	TCGA_DGLIO,TCGA_AML,TCGA_PANCAN12,SciRprt_PANCAN12,Nature_PANCAN21,Nature_WG_BC	74	0.37	TRUE	8	0	25234230-25234469,25235646-25235885,25236881-25237060,25239083-25239262,25239409-25239588,25240256-25240495,25240595-25240774,25241515-25241754,25243850-25244029,25244127-25244366,25244476-25244715,25245203-25245382,25245952-25246354,25246578-25246817,25246985-25247224,25247550-25247789,25248025-25248264,25249601-25249780,25252106-25252285,25274894-25275133,25275432-25275611,25282370-25282729,253…	25457099-25457338,25458515-25458754,25459750-25459929,25461952-25462131,25462278-25462457,25463125-25463364,25463464-25463643,25464384-25464623,25466719-25466898,25466996-25467235,25467345-25467584,25468072-25468251,25468821-25469223,25469447-25469686,25469854-25470093,25470419-25470658,25470894-25471133,25472470-25472649,25474975-25475154,25497763-25498002,25498301-25498480,25505239-25505598,255…
DOCK2	KIAA0209	HGNC:2988	1794	chr5	5.5	3	LCC_GC_MSS(3), TCGA_GC_MSS(18)	0		68	-0.11	FALSE	18	3	169637258-169637437,169654355-169654534,169669218-169669397,169670516-169670695,169671036-169671215,169674251-169674490,169681692-169681931,169684153-169684392,169689203-169689382,169695751-169695990,169698322-169698501,169699330-169699509,169699957-169700196,169702245-169702484,169708128-169708307,169711881-169712291,169714000-169714239,169714319-169714498,169716168-169716347,169717314-169717553…	169064262-169064441,169081359-169081538,169096222-169096401,169097520-169097699,169098040-169098219,169101255-169101494,169108696-169108935,169111157-169111396,169116207-169116386,169122755-169122994,169125326-169125505,169126334-169126513,169126961-169127200,169129249-169129488,169135132-169135311,169138885-169139295,169141004-169141243,169141323-169141502,169143172-169143351,169144318-169144557…
DOCK8	FLJ00026,FLJ00152,FLJ00346,ZIR8	HGNC:19191	81704	chr9	6.3	2	Rahman cancer gene list, LCC_GC_MSS(1)	0		66	-0.21	FALSE	0	1	214913-215092,271558-271797,286429-286668,289447-289626,304523-304762,311940-312179,316996-317175,325614-325793,327977-328216,332348-332527,334185-334424,336530-336769,338963-339142,340119-340358,365506-365685,367979-368338,370175-370354,371377-371616,372116-372355,376168-376347,376944-377243,379733-379972,382479-382718,386289-386468,390429-390608,396720-396959,399083-399322,404888-405127,406880-…	214913-215092,271558-271797,286429-286668,289447-289626,304523-304762,311940-312179,316996-317175,325614-325793,327977-328216,332348-332527,334185-334424,336530-336769,338963-339142,340119-340358,365506-365685,367979-368338,370175-370354,371377-371616,372116-372355,376168-376347,376944-377243,379733-379972,382479-382718,386289-386468,390429-390608,396720-396959,399083-399322,404888-405127,406880-…
DOT1L	DOT1,KIAA1814,KMT4	HGNC:24948	84444	chr19	4.6	2	Cancer Papers(1), TCGA_GC_MSS(11)	1	TCGA_PRENCC	78	-0.02	FALSE	11	0	2164135-2164314,2180645-2180824,2185802-2185981,2189674-2189853,2190976-2191275,2193646-2193825,2194456-2194635,2199822-2200001,2202650-2202829,2206673-2206852,2207507-2207746,2208866-2209045,2210335-2210574,2210588-2210887,2211036-2211275,2211707-2211886,2213470-2213709,2213798-2214037,2214414-2214653,2215395-2215634,2216253-2216792,2216903-2217142,2217725-2217964,2220045-2220284,2221938-2222597…	2164134-2164313,2180644-2180823,2185801-2185980,2189673-2189852,2190975-2191274,2193645-2193824,2194455-2194634,2199821-2200000,2202649-2202828,2206672-2206851,2207506-2207745,2208865-2209044,2210334-2210573,2210587-2210886,2211035-2211274,2211706-2211885,2213469-2213708,2213797-2214036,2214413-2214652,2215394-2215633,2216252-2216791,2216902-2217141,2217724-2217963,2220044-2220283,2221937-2222596…
DPF2	BAF45d,REQ,ubi-d4	HGNC:9964	5977	chr11	1.2	1	Cancer Papers(1)	1	TCGA_PRENCC	90	-0.61	FALSE	0	0	65333813-65333992,65340345-65340584,65340900-65341139,65341361-65341600,65343701-65343880,65343940-65344119,65344511-65344690,65345615-65345854,65345874-65346113,65346183-65346422,65348801-65348980,65351631-65351810	65101284-65101463,65107816-65108055,65108371-65108610,65108832-65109071,65111172-65111351,65111411-65111590,65111982-65112161,65113086-65113325,65113345-65113584,65113654-65113893,65116272-65116451,65119102-65119281
DPP4	ADCP2,CD26,DPPIV	HGNC:3009	1803	chr2	2.3	2	Cancer Papers(4), LCC_GC_MSS(1)	4	NatMed_PC-Het,NatMed_PC-Het_GC,NatMed_PC-Het_GLIO,NatMed_PC-Het_MELA	59	-0.38	FALSE	0	1	161993214-161993453,161994908-161995087,161995246-161995425,162005687-162005866,162008522-162008701,162009178-162009357,162011770-162012009,162014341-162014520,162016727-162016906,162017042-162017221,162018670-162018909,162019126-162019305,162020143-162020322,162020515-162020754,162022687-162022866,162024721-162024960,162033477-162033716,162035124-162035363,162038242-162038481,162038893-162039247…	162849724-162849963,162851418-162851597,162851756-162851935,162862197-162862376,162865032-162865211,162865688-162865867,162868280-162868519,162870851-162871030,162873237-162873416,162873552-162873731,162875180-162875419,162875636-162875815,162876653-162876832,162877025-162877264,162879197-162879376,162881231-162881470,162889987-162890226,162891634-162891873,162894752-162894991,162895403-162895757…
DPYD	DPD	HGNC:3012	1806	chr1	3.1	2	Cancer Papers(3), LCC_GC_MSS(2)	3	NatMed_PC-Het,NatMed_PC-Het_GC,NatMed_PC-Het_BLAD	70	-0.53	FALSE	0	2	97078941-97079180,97082280-97082519,97098441-97098680,97193039-97193278,97234803-97235042,97305199-97305438,97306117-97306356,97373513-97373692,97382337-97382516,97450021-97450260,97515714-97515953,97549532-97549771,97573745-97573984,97593183-97593422,97594993-97595232,97679061-97679240,97691668-97691847,97699329-97699568,97700163-97700342,97720817-97720996,97721471-97721710,97740346-97740525,978…	97544497-97544736,97547836-97548075,97563997-97564236,97658595-97658834,97700359-97700598,97770755-97770994,97771673-97771912,97839069-97839248,97847893-97848072,97915577-97915816,97981270-97981509,98015088-98015327,98039301-98039540,98058739-98058978,98060549-98060788,98144617-98144796,98157224-98157403,98164885-98165124,98165719-98165898,98186373-98186552,98187027-98187266,98205902-98206081,982…
ECT2L	ARHGEF32,C6orf91,FBXO49,LFDH	HGNC:21118	345930	chr6	2.7	3	Cancer Papers(1), COSMIC cancer gene census, TCGA_GC_MSS(3)	1	Nature_WG_BC	41	-0.72	TRUE	3	0	138813218-138813397,138814427-138814666,138838313-138838552,138842955-138843254,138844376-138844615,138846488-138846727,138849232-138849471,138853970-138854209,138862583-138862762,138864967-138865206,138868035-138868274,138876425-138876604,138880944-138881183,138882678-138882917,138885453-138885871,138886800-138886979,138888897-138889076,138900914-138901153,138902444-138902683	139134355-139134534,139135564-139135803,139159450-139159689,139164092-139164391,139165513-139165752,139167625-139167864,139170369-139170608,139175107-139175346,139183720-139183899,139186104-139186343,139189172-139189411,139197562-139197741,139202081-139202320,139203815-139204054,139206590-139207008,139207937-139208116,139210034-139210213,139222051-139222290,139223581-139223820
EDAR	DL,ED1R,ED3,ED5,EDA1R,EDA3,Edar	HGNC:2895	10913	chr2	1.4	1	Cancer Papers(1)	1	TCGA_DGLIO	42	-0.31	FALSE	0	0	108896888-108897247,108906248-108906427,108907820-108908059,108910406-108910585,108910744-108911103,108912631-108912810,108923321-108923500,108929169-108929408,108930061-108930300,108930899-108931078	109513344-109513703,109522704-109522883,109524276-109524515,109526862-109527041,109527200-109527559,109529087-109529266,109539777-109539956,109545625-109545864,109546517-109546756,109547355-109547534
EDNRB	ETB,HSCR,HSCR2	HGNC:3180	1910	chr13	1.6	2	Cancer Papers(5), TCGA_GC_MSS(25)	5	TCGA_CRC,NatMed_PC-Het,NatMed_PC-Het_BLAD,NatMed_PC-Het_LUAD,NatMed_PC-Het_LUSC	74	-0.72	FALSE	25	0	77896380-77896619,77898147-77898386,77899793-77900032,77900468-77900707,77901013-77901252,77903138-77903377,77903431-77903670,77918058-77918657,77919386-77919625	78470515-78470754,78472282-78472521,78473928-78474167,78474603-78474842,78475148-78475387,78477273-78477512,78477566-78477805,78492193-78492792,78493521-78493760
EEF1A1	EE1A1,EEF1A,EF1A,LENG7	HGNC:3189	1915	chr6	1.4	1	Cancer Papers(1)	1	TCGA_DGLIO	99	0.06	FALSE	0	0	73517752-73517991,73517997-73518296,73518332-73518631,73518653-73518892,73518900-73519259,73519307-73519546,73519835-73520074	74227475-74227714,74227720-74228019,74228055-74228354,74228376-74228615,74228623-74228982,74229030-74229269,74229558-74229797
EGF		HGNC:3229	1950	chr4	3.6	2	Cancer Papers(4), LCC_GC_MSS(1)	4	NatMed_PC-Het,NatMed_PC-Het_GC,NatMed_PC-Het_BLAD,NatMed_PC-Het_MELA	39	-0.34	FALSE	0	1	109913279-109913518,109940926-109941165,109943225-109943464,109943806-109944105,109945054-109945293,109959255-109959494,109960808-109961047,109961804-109962043,109963116-109963355,109964349-109964588,109968925-109969164,109974635-109974874,109975974-109976273,109979936-109980175,109980781-109981020,109983362-109983601,109987682-109987921,109988527-109988766,109993188-109993427,109994687-109994926…	110834435-110834674,110862082-110862321,110864381-110864620,110864962-110865261,110866210-110866449,110880411-110880650,110881964-110882203,110882960-110883199,110884272-110884511,110885505-110885744,110890081-110890320,110895791-110896030,110897130-110897429,110901092-110901331,110901937-110902176,110904518-110904757,110908838-110909077,110909683-110909922,110914344-110914583,110915843-110916082…
EGFR	ERBB,ERBB1	HGNC:3236	1956	chr7	3.6	4	Cancer Papers(19), COSMIC cancer gene census, TCGA_GC_MSS(15), LCC_GC_MSS(1), Rahman cancer gene list	19	TCGA_LUSCC,TCGA_LUAC,TCGA_DGLIO,TCGA_PANCAN12,TCGA_GLIO,SciRprt_PANCAN12,Nature_PANCAN21,NatMed_PC-Het,NatMed_PC-Het_GC,NatMed_PC-Het_BLAD,NatMed_PC-Het_CERV,NatMed_PC-Het_HDNK,NatMed_PC-Het_LUAD,NatMed_PC-Het_GLIO,NatMed_PC-Het_LG-Gli,NatMed_PC-Het_MELA,Nature_WG_BC,TCGA_GLIO_Sub_GLIO,NatGen_PC-OncSig	79	-0.31	TRUE	15	1	55019219-55019398,55142242-55142481,55143277-55143516,55146553-55146792,55151238-55151417,55152485-55152724,55153962-55154201,55155768-55156007,55156476-55156890,55157618-55157797,55160119-55160358,55161445-55161684,55163688-55163867,55165239-55165478,55168436-55168615,55170276-55170575,55171104-55171283,55172783-55173173,55173862-55174101,55174681-55174860,55181266-55181505,55191677-55191916,551…	55086912-55087091,55209935-55210174,55210970-55211209,55214246-55214485,55218931-55219110,55220178-55220417,55221655-55221894,55223461-55223700,55224169-55224583,55225311-55225490,55227812-55228051,55229138-55229377,55231381-55231560,55232932-55233171,55236129-55236308,55237969-55238268,55238797-55238976,55240476-55240866,55241555-55241794,55242374-55242553,55248959-55249198,55259370-55259609,552…
EGR1	AT225,G0S30,KROX-24,NGFI-A,TIS8,ZIF-268,ZNF225	HGNC:3238	1958	chr5	1.6	2	Cancer Papers(3), LCC_GC_MSS(1)	3	NatMed_PC-Het,NatMed_PC-Het_GC,NatMed_PC-Het_BLAD	98	0.01	FALSE	0	1	138465710-138465949,138465996-138466175,138466740-138467759,138467867-138468106	137801399-137801638,137801685-137801864,137802429-137803448,137803556-137803795
EGR3	PILOT	HGNC:3240	1960	chr8	1.2	2	Cancer Papers(1), TCGA_GC_MSS(6)	1	TCGA_PANCAN12	62	-0.5	FALSE	6	0	22690438-22691517,22692238-22692417,22692811-22692930	22547951-22549030,22549751-22549930,22550324-22550443
EHMT2	BAT8,C6orf30,Em:AF134726.3,G9A,KMT1C,NG36/G9a	HGNC:14129	10919	chr6	3.7	2	Cancer Papers(1), LCC_GC_MSS(2)	1	TCGA_PRENCC	88	-0.65	FALSE	0	2	31880054-31880293,31880641-31880880,31880963-31881142,31882652-31883071,31883311-31883490,31883758-31883997,31884356-31884595,31884602-31884841,31884864-31885103,31886512-31887167,31887528-31887707,31887750-31887989,31888009-31888308,31888315-31888792,31888900-31889139,31889165-31889507,31889551-31889730,31892365-31892604,31892624-31892957,31896240-31896539,31896595-31896834,31896913-31897212	31847831-31848070,31848418-31848657,31848740-31848919,31850429-31850848,31851088-31851267,31851535-31851774,31852133-31852372,31852379-31852618,31852641-31852880,31854289-31854944,31855305-31855484,31855527-31855766,31855786-31856085,31856092-31856569,31856677-31856916,31856942-31857284,31857328-31857507,31860142-31860381,31860401-31860734,31864017-31864316,31864372-31864611,31864690-31864989
EIF1AX	eIF-1A,eIF-4C,EIF1A,EIF4C	HGNC:3250	1964	chrX	0.4	2	Cancer Papers(2), TCGA_GC_MSS(2)	2	TCGA_DGLIO,TCGA_PTHY	90	-0.33	FALSE	2	0	20128219-20128398,20130472-20130651,20132133-20132312,20133892-20134071,20135670-20135909,20138491-20138670,20141543-20141722	20146337-20146516,20148590-20148769,20150251-20150430,20152010-20152189,20153788-20154027,20156609-20156788,20159661-20159840
EIF2S2	EIF2,EIF2beta,PPP1R67	HGNC:3266	8894	chr20	1	1	Cancer Papers(1)	1	Nature_PANCAN21	95	0.44	FALSE	0	0	34089698-34089937,34090470-34090649,34093613-34093792,34096611-34096850,34097346-34097585,34098446-34098685,34103394-34103633,34105277-34105682,34112013-34112192	32677504-32677743,32678276-32678455,32681419-32681598,32684417-32684656,32685152-32685391,32686252-32686491,32691200-32691439,32693083-32693488,32699819-32699998
EIF4A2	BM-010,DDX2B,EIF4A,EIF4F	HGNC:3284	1974	chr3	1.2	3	Cancer Papers(1), COSMIC cancer gene census, TCGA_GC_MSS(6)	1	TCGA_PANCAN12	99	-0.05	TRUE	6	0	186783535-186783714,186784363-186784749,186784912-186785151,186785847-186786086,186786099-186786338,186786454-186786693,186787076-186787315,186787450-186787629,186787753-186787932,186788225-186788404,186789077-186789316	186501324-186501503,186502152-186502538,186502701-186502940,186503636-186503875,186503888-186504127,186504243-186504482,186504865-186505104,186505239-186505418,186505542-186505721,186506014-186506193,186506866-186507105
ELANE	ELA2,HLE,HNE,NE	HGNC:3309	1991	chr19	0.8	2	Rahman cancer gene list, TCGA_GC_MSS(4)	0		59	-0.19	FALSE	4	0	852272-852451,852834-853073,853188-853427,855529-855828,855941-856180	852272-852451,852834-853073,853188-853427,855529-855828,855941-856180
ELF3	EPR-1,ERT,ESE-1,ESX	HGNC:3318	1999	chr1	1.1	3	Cancer Papers(3), TCGA_GC_MSS(11), LCC_GC_MSS(1)	3	TCGA_BLADU,TCGA_PANCAN12,Nature_PANCAN21	96	0.98	FALSE	11	1	202011098-202011337,202011918-202012217,202012300-202012479,202012580-202012819,202012902-202013081,202013120-202013359,202013807-202014046,202015146-202015385	201980226-201980465,201981046-201981345,201981428-201981607,201981708-201981947,201982030-201982209,201982248-201982487,201982935-201983174,201984274-201984513
EME1	FLJ31364,MMS4L,SLX2A	HGNC:24965	146956	chr17	1.8	1	DNA repair list	0		53	-0.19	FALSE	0	0	50375176-50376249,50378548-50378954,50379026-50379265,50379390-50379629,50380287-50380526,50380731-50380970	48452537-48453610,48455909-48456315,48456387-48456626,48456751-48456990,48457648-48457887,48458092-48458331
EME2	FLJ00151,SLX2B	HGNC:27289	197342	chr16	1.3	1	DNA repair list	0		71	-0.08	FALSE	0	0	1773201-1773500,1773653-1773892,1774216-1774395,1774995-1775453,1775528-1775767,1775772-1776011,1776033-1776272	1823202-1823501,1823654-1823893,1824217-1824396,1824996-1825454,1825529-1825768,1825773-1826012,1826034-1826273
EMG1	C2F,Grcc2f,NEP1	HGNC:16912	10436	chr12	0.7	1	Cancer Papers(1)	1	TCGA_CMELA	87	-0.16	FALSE	0	0	6970887-6971127,6974270-6974742,6975029-6975423,6975633-6975872	7080050-7080289,7083432-7083904,7084191-7084585,7084795-7085034
EMSY	C11orf30	HGNC:18071	56946	chr11	4	2	DNA repair list, TCGA_GC_MSS(2)	0		70	-0.34	FALSE	2	0	76446884-76447063,76451818-76451997,76453263-76453442,76454680-76454859,76458151-76458390,76459889-76460128,76463801-76464100,76472552-76472851,76496192-76496491,76513341-76513580,76516114-76516353,76523103-76523342,76526429-76526668,76528247-76528486,76535857-76536096,76537753-76537992,76539530-76539709,76542148-76542387,76544241-76544840,76545777-76546316,76546974-76547153,76549929-76550168	76157928-76158107,76162862-76163041,76164307-76164486,76165724-76165903,76169195-76169434,76170933-76171172,76174845-76175144,76183596-76183895,76207236-76207535,76224385-76224624,76227158-76227397,76234147-76234386,76237473-76237712,76239291-76239530,76246901-76247140,76248797-76249036,76250574-76250753,76253192-76253431,76255285-76255884,76256821-76257360,76258018-76258197,76260973-76261212
ENO2		HGNC:3353	2026	chr12	1.3	1	Cancer Papers(3)	3	NatMed_PC-Het,NatMed_PC-Het_BLAD,NatMed_PC-Het_HDNK	85	-0.51	FALSE	0	0	6915785-6915964,6916375-6916554,6916610-6916789,6916983-6917162,6917528-6917767,6917901-6918200,6919545-6919784,6921423-6921801,6921990-6922229,6922283-6922462,6922676-6922855	7024949-7025128,7025539-7025718,7025774-7025953,7026147-7026326,7026692-7026931,7027065-7027364,7028709-7028948,7030586-7030964,7031153-7031392,7031446-7031625,7031839-7032018
EP300	KAT3B,p300	HGNC:3373	2033	chr22	7.2	4	Cancer Papers(6), COSMIC cancer gene census, TCGA_GC_MSS(18), LCC_GC_MSS(1)	6	TCGA_BLADU,TCGA_PRENCC,TCGA_GAC,TCGA_PANCAN12,SciRprt_PANCAN12,Nature_PANCAN21	87	-0.04	TRUE	18	1	41092962-41093141,41117174-41117833,41125832-41126071,41127468-41127767,41129827-41130066,41131361-41131660,41135770-41135949,41137602-41137841,41140079-41140318,41141015-41141254,41146666-41146845,41147772-41148011,41148987-41149226,41149740-41150219,41151803-41152042,41152158-41152397,41154934-41155173,41157139-41157438,41158366-41158545,41160592-41160771,41162661-41162840,41164002-41164181,411…	41488966-41489145,41513178-41513837,41521836-41522075,41523472-41523771,41525831-41526070,41527365-41527664,41531774-41531953,41533606-41533845,41536083-41536322,41537019-41537258,41542670-41542849,41543776-41544015,41544991-41545230,41545744-41546223,41547807-41548046,41548162-41548401,41550938-41551177,41553143-41553442,41554370-41554549,41556596-41556775,41558665-41558844,41560006-41560185,415…
EPCAM	17-1A,323/A3,CD326,CO-17A,EGP-2,EGP34,EGP40,Ep-CAM,ESA,GA733-2,HEA125,KS1/4,KSA,Ly74,M4S1,MH99,MIC18,MK-1,MOC31,TACST-1,TACSTD1,TROP1	HGNC:11529	4072	chr2	0.9	3	Color Genomics, LCC_GC_MSS(1), TCGA_GC_MSS(2)	0		97	0.41	FALSE	2	1	47369036-47369275,47369478-47369837,47373397-47373636,47373778-47374077,47375177-47375356,47376956-47377135,47378884-47379123,47379749-47379988,47385098-47385277,47386503-47386682	47596175-47596414,47596617-47596976,47600536-47600775,47600917-47601216,47602316-47602495,47604095-47604274,47606023-47606262,47606888-47607127,47612237-47612416,47613642-47613821
EPHA2	ECK	HGNC:3386	1969	chr1	2.9	3	Cancer Papers(6), TCGA_GC_MSS(23), LCC_GC_MSS(1)	6	Nature_PANCAN21,NatMed_PC-Het,NatMed_PC-Het_GC,NatMed_PC-Het_BLAD,NatMed_PC-Het_CERV,NatMed_PC-Het_MELA	80	-0.16	FALSE	23	1	16125109-16125348,16129392-16129631,16130203-16130442,16131676-16131915,16132049-16132288,16132319-16132498,16133154-16133393,16133424-16133663,16133798-16133977,16134428-16134607,16134993-16135232,16135593-16135832,16137839-16138198,16138233-16138472,16148353-16149072,16150840-16151019,16155800-16155979	16451604-16451843,16455887-16456126,16456698-16456937,16458171-16458410,16458544-16458783,16458814-16458993,16459649-16459888,16459919-16460158,16460293-16460472,16460923-16461102,16461488-16461727,16462088-16462327,16464334-16464693,16464728-16464967,16474848-16475567,16477335-16477514,16482295-16482474
EPHA3	ETK,ETK1,HEK,HEK4,TYRO4	HGNC:3387	2042	chr3	3	3	Cancer Papers(2), TCGA_GC_MSS(19), LCC_GC_MSS(1)	2	TCGA_DGLIO,TCGA_PANCAN12	59	-0.45	FALSE	19	1	89107703-89107882,89127151-89127330,89209830-89210549,89340874-89341113,89341743-89342102,89395779-89396018,89399292-89399531,89407200-89407439,89408009-89408188,89413084-89413323,89419178-89419417,89429047-89429226,89431135-89431374,89449180-89449419,89450154-89450393,89472422-89472661,89479330-89479569	89156853-89157032,89176301-89176480,89258980-89259699,89390024-89390263,89390893-89391252,89444929-89445168,89448442-89448681,89456350-89456589,89457159-89457338,89462234-89462473,89468328-89468567,89478197-89478376,89480285-89480524,89498330-89498569,89499304-89499543,89521572-89521811,89528480-89528719
EPHB4	HTK,Tyro11	HGNC:3395	2050	chr7	3	2	Cancer Papers(3), TCGA_GC_MSS(8)	3	NatMed_PC-Het,NatMed_PC-Het_BLAD,NatMed_PC-Het_MELA	91	0.07	FALSE	8	0	100803406-100803645,100805124-100805363,100805478-100805717,100806375-100806614,100807353-100807592,100812721-100813020,100813032-100813271,100813597-100813776,100813850-100814089,100817155-100817394,100818462-100818701,100819543-100819902,100820099-100820338,100822259-100822678,100823608-100823967,100824148-100824327,100826915-100827094	100401028-100401267,100402746-100402985,100403100-100403339,100403997-100404236,100404975-100405214,100410343-100410642,100410654-100410893,100411219-100411398,100411472-100411711,100414777-100415016,100416084-100416323,100417165-100417524,100417721-100417960,100419881-100420300,100421230-100421589,100421770-100421949,100424537-100424716
EPHB6	HEP	HGNC:3396	2051	chr7	3.1	3	Cancer Papers(1), TCGA_GC_MSS(11), LCC_GC_MSS(2)	1	TCGA_PANCAN12	75	-0.58	FALSE	11	2	142863188-142863367,142863573-142863752,142863945-142864307,142864312-142864791,142865433-142865672,142865928-142866347,142866423-142866662,142866867-142867106,142867545-142867784,142867933-142868112,142868181-142868420,142868466-142868765,142868941-142869180,142869772-142870011,142870191-142870430,142870488-142870727,142870730-142870969	142560946-142561125,142561331-142561510,142561703-142562062,142562067-142562546,142563188-142563427,142563683-142564102,142564178-142564417,142564622-142564861,142565300-142565539,142565688-142565867,142565936-142566175,142566221-142566520,142566694-142566933,142567525-142567764,142567944-142568183,142568241-142568480,142568483-142568722
EPPK1	EPIPL1	HGNC:15577	83481	chr8	7.3	3	Cancer Papers(1), TCGA_GC_MSS(22), LCC_GC_MSS(1)	1	TCGA_PANCAN12	66	0.2	FALSE	22	1	143866063-143873281	144940130-144947449
ERBB2	CD340,HER-2,HER2,NEU,NGL	HGNC:3430	2064	chr17	3.8	4	Cancer Papers(13), COSMIC cancer gene census, TCGA_GC_MSS(14), LCC_GC_MSS(1)	13	TCGA_BLADU,TCGA_BC,TCGA_GAC,TCGA_GLIO,Nature_PANCAN21,NatMed_PC-Het,NatMed_PC-Het_GC,NatMed_PC-Het_BLAD,NatMed_PC-Het_HDNK,NatMed_PC-Het_LUAD,NatMed_PC-Het_MELA,Nature_WG_BC,TCGA_GLIO_Sub_GLIO	93	0.18	TRUE	14	1	39699484-39699663,39700185-39700364,39706970-39707209,39708308-39708547,39709265-39709504,39709757-39709936,39710024-39710263,39710291-39710530,39711868-39712107,39712265-39712504,39715233-39715580,39715720-39715959,39716247-39716649,39717282-39717521,39719721-39719900,39723268-39723718,39723871-39724050,39724699-39724938,39725007-39725246,39725275-39725454,39725660-39725899,39726521-39726700,397…	37855737-37855916,37856438-37856617,37863223-37863462,37864561-37864800,37865518-37865757,37866010-37866189,37866277-37866516,37866544-37866783,37868121-37868360,37868518-37868757,37871486-37871833,37871973-37872212,37872500-37872902,37873535-37873774,37875974-37876153,37879521-37879971,37880124-37880303,37880952-37881191,37881260-37881499,37881528-37881707,37881913-37882152,37882774-37882953,378…
ERBB3	HER3,LCCS2	HGNC:3431	2065	chr12	4	4	Cancer Papers(4), COSMIC cancer gene census, TCGA_GC_MSS(31), LCC_GC_MSS(3)	4	TCGA_BLADU,TCGA_GAC,Nature_PANCAN21,Nature_WG_BC	95	1.89	TRUE	31	3	56080252-56080431,56083707-56083946,56084974-56085333,56086474-56086713,56087520-56087699,56087734-56088211,56088480-56088927,56092694-56092873,56092941-56093120,56093328-56093567,56093710-56093949,56094054-56094233,56094359-56094598,56095194-56095373,56095616-56095855,56096443-56096682,56096707-56096886,56097018-56097257,56097743-56097982,56098455-56098925,56099607-56099786,56099814-56100053,561…	56474036-56474215,56477491-56477730,56478758-56479117,56480258-56480497,56481304-56481483,56481518-56481995,56482264-56482711,56486478-56486657,56486725-56486904,56487112-56487351,56487494-56487733,56487838-56488017,56488143-56488382,56488978-56489157,56489400-56489639,56490227-56490466,56490491-56490670,56490802-56491041,56491527-56491766,56492239-56492709,56493391-56493570,56493598-56493837,564…
ERBB4	ALS19,HER4	HGNC:3432	2066	chr2	3.9	4	Cancer Papers(1), COSMIC cancer gene census, TCGA_GC_MSS(39), LCC_GC_MSS(2)	1	TCGA_PANCAN12	51	-0.63	TRUE	39	2	211383598-211384077,211386822-211387181,211387879-211388058,211420406-211420645,211421966-211422145,211424108-211424347,211428356-211428535,211430903-211431142,211561876-211562115,211619136-211619315,211623863-211624102,211630408-211630647,211657701-211657880,211657882-211658061,211665280-211665519,211673121-211673300,211678998-211679237,211701947-211702186,211704059-211704238,211705265-211705444…	212248323-212248802,212251547-212251906,212252604-212252783,212285131-212285370,212286691-212286870,212288833-212289072,212293081-212293260,212295628-212295867,212426601-212426840,212483861-212484040,212488588-212488827,212495133-212495372,212522426-212522605,212522607-212522786,212530005-212530244,212537846-212538025,212543723-212543962,212566672-212566911,212568784-212568963,212569990-212570169…
ERCC1	RAD10	HGNC:3433	2067	chr19	1	1	DNA repair list	0		88	-0.32	FALSE	0	0	45409610-45409789,45413557-45413796,45413909-45414088,45414821-45415000,45416769-45416948,45419058-45419237,45419360-45419539,45420256-45420495,45421166-45421405,45423202-45423441	45912868-45913047,45916815-45917054,45917167-45917346,45918079-45918258,45920027-45920206,45922316-45922495,45922618-45922797,45923514-45923753,45924424-45924663,45926460-45926699
ERCC2	EM9,MAG,MGC102762,MGC126218,MGC126219,TFIIH,XPD	HGNC:3434	2068	chr19	2.3	3	Cancer Papers(4), COSMIC cancer gene census, TCGA_GC_MSS(7), Rahman cancer gene list	4	TCGA_BLADU,TCGA_PANCAN12,SciRprt_PANCAN12,Nature_PANCAN21	78	-0.31	TRUE	7	0	45351585-45351764,45352161-45352400,45352458-45352870,45353029-45353377,45354671-45354910,45355607-45355786,45357201-45357754,45361463-45361702,45363707-45364172,45364193-45364605,45364776-45365219,45368567-45368806,45368871-45369198,45370093-45370272,45370448-45370627	45854843-45855022,45855419-45855658,45855716-45856128,45856287-45856635,45857929-45858168,45858865-45859044,45860459-45861012,45864721-45864960,45866965-45867430,45867451-45867863,45868034-45868477,45871825-45872064,45872129-45872456,45873351-45873530,45873706-45873885
ERCC3	BTF2,GTF2H,RAD25,TFIIH,XPB	HGNC:3435	2071	chr2	2.3	3	Rahman cancer gene list, TCGA_GC_MSS(6), COSMIC cancer gene census	0		91	-0.38	TRUE	6	0	127257542-127257781,127259252-127259491,127261167-127261406,127271275-127271514,127272823-127273002,127279154-127279393,127280419-127280658,127286680-127287039,127288642-127288881,127289308-127289547,127289637-127289876,127290160-127290339,127292578-127292877,127293496-127293735,127293854-127294093	128015118-128015357,128016828-128017067,128018743-128018982,128028851-128029090,128030399-128030578,128036730-128036969,128037995-128038234,128044256-128044615,128046218-128046457,128046884-128047123,128047213-128047452,128047736-128047915,128050154-128050453,128051072-128051311,128051430-128051669
ERCC4	FANCQ,RAD1,XPF	HGNC:3436	2072	chr16	2.8	4	Cancer Papers(1), COSMIC cancer gene census, TCGA_GC_MSS(10), LCC_GC_MSS(1), Rahman cancer gene list, DNA repair list	1	Nature_WG_BC	62	-0.28	TRUE	10	1	13920149-13920388,13922001-13922240,13926534-13926773,13928012-13928251,13930680-13930919,13932110-13932349,13934127-13934366,13935115-13935774,13937721-13937900,13943890-13944069,13944659-13944898,13947591-13948370	14014006-14014245,14015858-14016097,14020391-14020630,14021869-14022108,14024537-14024776,14025967-14026206,14027984-14028223,14028972-14029631,14031578-14031757,14037747-14037926,14038516-14038755,14041448-14042227
ERCC5	ERCM2,XPGC	HGNC:3437	2073	chr13	3.6	3	Rahman cancer gene list, TCGA_GC_MSS(5), COSMIC cancer gene census	0		86	-0.1	TRUE	5	0	102846221-102846400,102849066-102849245,102852086-102852325,102853719-102853958,102854241-102854420,102855992-102856171,102858227-102858466,102858834-102859013,102861491-102861730,102861997-102863136,102865639-102865938,102866202-102866441,102866619-102866858,102868082-102868321,102872178-102872417,102873211-102873390,102875275-102875934	103498571-103498750,103501416-103501595,103504436-103504675,103506069-103506308,103506591-103506770,103508342-103508521,103510577-103510816,103511184-103511363,103513841-103514080,103514347-103515486,103517989-103518288,103518552-103518791,103518969-103519208,103520432-103520671,103524528-103524767,103525561-103525740,103527625-103528284
ESR1	ER-alpha,Era,ESR,NR3A1	HGNC:3467	2099	chr6	1.8	4	Cancer Papers(2), COSMIC cancer gene census, TCGA_GC_MSS(9), LCC_GC_MSS(1)	2	TCGA_EC,Nature_WG_BC	50	-0.39	TRUE	9	1	151807895-151808374,151809070-151809309,151842575-151842814,151880593-151880832,151944161-151944520,152011605-152011844,152060957-152061196,152094357-152094596,152098699-152098998,152125217-152125396	152129030-152129509,152130205-152130444,152163710-152163949,152201728-152201967,152265296-152265655,152332740-152332979,152382092-152382331,152415492-152415731,152419834-152420133,152446352-152446531
ESR2	ER-beta,Erb,NR3A2	HGNC:3468	2100	chr14	1.6	2	Cancer Papers(3), LCC_GC_MSS(2)	3	NatMed_PC-Het,NatMed_PC-Het_GC,NatMed_PC-Het_BLAD	50	-0.32	FALSE	0	2	64227484-64227663,64227820-64228125,64233110-64233349,64234934-64235173,64249493-64249732,64257175-64257414,64260419-64260778,64268733-64268972,64279947-64280186,64282595-64283014	64694202-64694381,64694538-64694843,64699828-64700067,64701652-64701891,64716211-64716450,64723893-64724132,64727137-64727496,64735451-64735690,64746665-64746904,64749313-64749732
EXO1	HEX1,hExoI	HGNC:3511	9156	chr1	2.5	1	DNA repair list	0		47	-0.22	FALSE	0	0	241850386-241850625,241852232-241852471,241853300-241853539,241857294-241857533,241858492-241858731,241860491-241860730,241861364-241861543,241866793-241867092,241872005-241872304,241878716-241879375,241881864-241882043,241885291-241885530,241889413-241889652	242013688-242013927,242015534-242015773,242016602-242016841,242020596-242020835,242021794-242022033,242023793-242024032,242024666-242024845,242030095-242030394,242035307-242035606,242042018-242042677,242045166-242045345,242048593-242048832,242052715-242052954
EXT1	LGCR,LGS,ttv	HGNC:3512	2131	chr8	2.2	3	Rahman cancer gene list, TCGA_GC_MSS(12), COSMIC cancer gene census	0		74	-0.15	TRUE	12	0	117799685-117799924,117804688-117804927,117807177-117807416,117812827-117813006,117818393-117818572,117819615-117819854,117822411-117822650,117830170-117830409,117831536-117831715,117835378-117835617,117837065-117837244,118110056-118111067	118811924-118812163,118816927-118817166,118819416-118819655,118825066-118825245,118830632-118830811,118831854-118832093,118834650-118834889,118842409-118842648,118843775-118843954,118847617-118847856,118849304-118849483,119122295-119123306
EXT2	SOTV	HGNC:3513	2132	chr11	2.3	4	Rahman cancer gene list, LCC_GC_MSS(2), TCGA_GC_MSS(4), COSMIC cancer gene census	0		87	-0.22	TRUE	4	2	44096197-44096376,44107666-44108265,44109149-44109328,44114123-44114362,44124767-44125006,44126766-44127005,44130002-44130181,44144203-44144382,44171557-44171796,44197804-44198043,44206756-44206995,44232305-44232544,44234045-44234284,44236244-44236423,44244098-44244337	44117747-44117926,44129216-44129815,44130699-44130878,44135673-44135912,44146317-44146556,44148316-44148555,44151552-44151731,44165753-44165932,44193107-44193346,44219354-44219593,44228306-44228545,44253855-44254094,44255595-44255834,44257794-44257973,44265648-44265887
EYA4	CMD1J,DFNA10	HGNC:3522	2070	chr6	1.9	1	Cancer Papers(1)	1	TCGA_GAC	51	-0.37	FALSE	0	0	133274707-133274886,133382327-133382506,133446572-133446811,133448055-133448234,133456512-133456691,133461057-133461236,133462286-133462525,133462573-133462812,133464729-133464908,133468538-133468777,133481411-133481650,133482984-133483163,133506061-133506240,133512660-133513077,133515258-133515497,133522997-133523236,133524945-133525323,133528694-133528873,133531128-133531307	133595845-133596024,133703465-133703644,133767710-133767949,133769193-133769372,133777650-133777829,133782195-133782374,133783424-133783663,133783711-133783950,133785867-133786046,133789676-133789915,133802549-133802788,133804122-133804301,133827199-133827378,133833798-133834215,133836396-133836635,133844135-133844374,133846083-133846461,133849832-133850011,133852266-133852445
EYS	bA166P24.2,bA307F22.3,bA74E24.1,C6orf178,C6orf179,C6orf180,dJ1018A4.2,dJ303F19.1,EGFL10,EGFL11,RP25,SPAM	HGNC:21555	346007	chr6	9.4	2	LCC_GC_MSS(4)	0		46	-0.17	FALSE	0	4	63720567-63721826,63726480-63726719,63741854-63742033,63762427-63762666,63777973-63778212,63788057-63788296,63789021-63789260,63806161-63806400,63864152-63864391,63984343-63984642,63999010-63999249,64066295-64066534,64081809-64082048,64230558-64230857,64306864-64307103,64388656-64388895,64436130-64436309,64439137-64439376,64590206-64592005,64593093-64593332,64617356-64617595,64626084-64626323,648…	64430463-64431722,64436373-64436612,64451747-64451926,64472320-64472559,64487866-64488105,64497950-64498189,64498914-64499153,64516054-64516293,64574045-64574284,64694236-64694535,64708903-64709142,64776188-64776427,64791702-64791941,64940451-64940750,65016757-65016996,65098549-65098788,65146023-65146202,65149030-65149269,65300099-65301898,65302986-65303225,65327249-65327488,65335977-65336216,655…
EZH1	KIAA0388,KMT6B	HGNC:3526	2145	chr17	2.3	1	Cancer Papers(2)	2	TCGA_PRENCC,Nature_PANCAN21	89	-0.92	FALSE	0	0	42702472-42702651,42702829-42703008,42703690-42703869,42704553-42704732,42705046-42705225,42705976-42706215,42707901-42708140,42708806-42708985,42709802-42709981,42712267-42712506,42713179-42713418,42717932-42718111,42718416-42718655,42719036-42719275,42720241-42720480,42722735-42722974,42724245-42724484,42727569-42727808,42728763-42729002	40854490-40854669,40854847-40855026,40855708-40855887,40856571-40856750,40857064-40857243,40857994-40858233,40859919-40860158,40860824-40861003,40861820-40861999,40864285-40864524,40865197-40865436,40869950-40870129,40870434-40870673,40871054-40871293,40872259-40872498,40874753-40874992,40876263-40876502,40879587-40879826,40880781-40881020
EZH2	ENX-1,EZH1,KMT6,KMT6A	HGNC:3527	2146	chr7	2.3	3	Cancer Papers(3), COSMIC cancer gene census, TCGA_GC_MSS(6)	3	TCGA_AML,TCGA_PANCAN12,Nature_PANCAN21	67	-0.12	TRUE	6	0	148807586-148807765,148809023-148809202,148809260-148809439,148810284-148810463,148811583-148811762,148813928-148814167,148814857-148815096,148815436-148815615,148816641-148816820,148817187-148817426,148817847-148818146,148818959-148819138,148819552-148819731,148826423-148826662,148827095-148827334,148828636-148828984,148829668-148829907,148832572-148832811,148836791-148837030,148846414-148846653…	148504678-148504857,148506115-148506294,148506352-148506531,148507376-148507555,148508675-148508854,148511020-148511259,148511949-148512188,148512528-148512707,148513733-148513912,148514279-148514518,148514939-148515238,148516051-148516230,148516644-148516823,148523515-148523754,148524187-148524426,148525728-148526076,148526760-148526999,148529664-148529903,148533883-148534122,148543506-148543745…
EZR	VIL2	HGNC:12691	7430	chr6	1.8	3	Cancer Papers(1), COSMIC cancer gene census, TCGA_GC_MSS(6)	1	Nature_PANCAN21	99	1.9	TRUE	6	0	158766876-158767115,158767237-158767536,158769282-158769461,158769744-158769983,158770709-158770948,158771206-158771445,158776366-158776545,158783473-158783712,158784596-158784775,158785296-158785595,158787066-158787245,158789240-158789419,158817998-158818177	159187908-159188147,159188269-159188568,159190314-159190493,159190776-159191015,159191741-159191980,159192238-159192477,159197398-159197577,159204505-159204744,159205628-159205807,159206328-159206627,159208098-159208277,159210272-159210451,159239030-159239209
F5		HGNC:3542	2153	chr1	6.7	2	Cancer Papers(1), LCC_GC_MSS(1)	1	TCGA_DGLIO	51	-0.24	FALSE	0	1	169514266-169514505,169515415-169515654,169518368-169518607,169520472-169520711,169523155-169523394,169523733-169523972,169524783-169524962,169525839-169526078,169527885-169528124,169529593-169529832,169530754-169531053,169536473-169536712,169540264-169543143,169544260-169544559,169546380-169546619,169549788-169550027,169550600-169550779,169552526-169552765,169555145-169555384,169556607-169556906…	169483504-169483743,169484653-169484892,169487606-169487845,169489710-169489949,169492393-169492632,169492971-169493210,169494021-169494200,169495077-169495316,169497123-169497362,169498831-169499070,169499992-169500291,169505711-169505950,169509502-169512381,169513498-169513797,169515618-169515857,169519026-169519265,169519838-169520017,169521764-169522003,169524383-169524622,169525845-169526144…
FAH		HGNC:3579	2184	chr15	1.3	1	Rahman cancer gene list	0		72	-0.41	FALSE	0	0	80153005-80153184,80157995-80158234,80159697-80159936,80160345-80160524,80162201-80162380,80168011-80168190,80168200-80168379,80172109-80172288,80172959-80173198,80174964-80175143,80177470-80177649,80180065-80180304,80180981-80181220,80186080-80186259	80445347-80445526,80450337-80450576,80452039-80452278,80452687-80452866,80454543-80454722,80460353-80460532,80460542-80460721,80464451-80464630,80465301-80465540,80467306-80467485,80469812-80469991,80472407-80472646,80473323-80473562,80478422-80478601
FAM126B	HYCC2,MGC39518	HGNC:28593	285172	chr2	1.6	1	Cancer Papers(1)	1	TCGA_DGLIO	67	-0.58	FALSE	0	0	200981241-200981900,200988222-200988461,200992235-200992414,200992825-200993064,200997403-200997582,201008923-201009162,201011342-201011521,201016961-201017200,201021997-201022176,201022762-201023001,201023894-201024073	201845964-201846623,201852945-201853184,201856958-201857137,201857548-201857787,201862126-201862305,201873646-201873885,201876065-201876244,201881684-201881923,201886720-201886899,201887485-201887724,201888617-201888796
FAM166A		HGNC:33818	401565	chr9	1	1	Cancer Papers(1)	1	Nature_PANCAN21	49	-0.14	FALSE	0	0	137243654-137243833,137244110-137244349,137244599-137245016,137245034-137245273,137245280-137245879,137247598-137247777	140138106-140138285,140138562-140138801,140139051-140139468,140139486-140139725,140139732-140140331,140142050-140142229
FAM205BP	C9orf144,C9orf144A,DKFZp434J193,FAM205B	HGNC:24504	389715	chr9	1.7	2	LCC_GC_MSS(4)	0		0	-0.14	FALSE	0	4	34833812-34835491	34833809-34835488
FAM46C	FLJ20202	HGNC:24712	54855	chr1	1.2	4	Cancer Papers(1), COSMIC cancer gene census, TCGA_GC_MSS(3), LCC_GC_MSS(1)	1	Nature_PANCAN21	86	0.86	TRUE	3	1	117622857-117624056	118165479-118166678
FAM46D	CT1.26,CT112,MGC26999	HGNC:28399	169966	chrX	1.2	1	Cancer Papers(1)	1	TCGA_GAC	0	-0.14	FALSE	0	0	80442525-80443724	79698024-79699223
CCNQ	FAM58A	HGNC:28434	92002	chrX	0.7	1	Cancer Papers(0)	0		83	-0.63	FALSE	0	0	153588129-153588488,153592470-153592769,153594493-153594732,153595976-153596215,153598897-153599138	152853587-152853946,152857928-152858227,152859951-152860190,152861434-152861673,152864355-152864594
FAN1	KIAA1018,MTMR15	HGNC:29170	22909	chr15	3.1	2	DNA repair list, LCC_GC_MSS(1)	0		76	-0.18	FALSE	0	1	30904475-30905910,30906310-30906489,30908068-30908307,30910586-30910885,30913825-30914124,30918110-30918349,30920479-30920718,30922175-30922414,30925089-30925328,30925744-30925983,30928522-30928761,30929180-30929419,30930487-30930726,30937068-30937307	31196678-31198113,31198513-31198692,31200271-31200510,31202789-31203088,31206028-31206327,31210313-31210552,31212682-31212921,31214378-31214617,31217292-31217531,31217947-31218186,31220725-31220964,31221383-31221622,31222690-31222929,31229271-31229510
FANCA	FA-H,FAA,FACA,FAH,FANCH	HGNC:3582	2175	chr16	4.4	3	Rahman cancer gene list, DNA repair list, TCGA_GC_MSS(5), COSMIC cancer gene census	0		57	-0.24	TRUE	5	0	89738535-89739302,89739426-89739605,89739927-89740166,89740745-89740924,89742749-89742988,89744895-89745134,89746516-89746755,89746771-89746950,89748593-89748832,89749696-89749935,89752090-89752269,89758543-89758782,89761906-89762085,89764787-89765086,89767099-89767278,89769809-89770048,89770123-89770302,89770509-89770688,89771626-89771865,89773208-89773447,89775689-89775868,89778736-89779062,897…	89804943-89805710,89805834-89806013,89806335-89806574,89807153-89807332,89809157-89809396,89811303-89811542,89812924-89813163,89813179-89813358,89815001-89815240,89816104-89816343,89818498-89818677,89824951-89825190,89828314-89828493,89831195-89831494,89833507-89833686,89836217-89836456,89836531-89836710,89836917-89837096,89838034-89838273,89839616-89839855,89842097-89842276,89845144-89845470,898…
FANCB	FAAP95,FAB,FLJ34064	HGNC:3583	2187	chrX	2.6	1	DNA repair list	0		49	-0.26	FALSE	0	0	14843574-14843993,14844472-14844771,14844831-14845310,14850470-14850709,14852983-14853222,14857796-14857975,14859138-14859377,14864525-14865544	14861696-14862115,14862594-14862893,14862953-14863432,14868592-14868831,14871105-14871344,14875918-14876097,14877260-14877499,14882647-14883666
FANCC	FA3,FAC,FACC	HGNC:3584	2176	chr9	1.7	3	Rahman cancer gene list, DNA repair list, TCGA_GC_MSS(4), COSMIC cancer gene census	0		65	-0.08	TRUE	4	0	95101659-95101898,95107048-95107287,95111151-95111390,95111430-95111669,95114580-95114759,95117263-95117442,95125046-95125225,95126465-95126644,95135304-95135543,95149885-95150124,95171021-95171200,95171972-95172211,95240606-95240785,95247384-95247563,95249089-95249328	97863941-97864180,97869330-97869569,97873433-97873672,97873712-97873951,97876862-97877041,97879545-97879724,97887328-97887507,97888747-97888926,97897586-97897825,97912167-97912406,97933303-97933482,97934254-97934493,98002888-98003067,98009666-98009845,98011371-98011610
FANCD2	FA-D2,FACD,FAD,FANCD	HGNC:3585	2177	chr3	4.4	4	DNA repair list, LCC_GC_MSS(1), TCGA_GC_MSS(7), COSMIC cancer gene census	0		59	-0.15	TRUE	7	1	10028600-10028779,10032782-10033021,10034413-10034592,10034667-10034906,10035113-10035292,10036223-10036402,10039228-10039407,10039679-10039918,10040478-10040657,10041577-10041756,10042491-10042730,10042980-10043219,10043418-10043657,10043757-10043936,10046532-10046771,10047864-10048103,10049320-10049559,10052302-10052541,10060229-10060468,10063732-10063971,10064303-10064482,10064682-10064921,100…	10070284-10070463,10074466-10074705,10076097-10076276,10076351-10076590,10076797-10076976,10077907-10078086,10080912-10081091,10081363-10081602,10082162-10082341,10083261-10083440,10084175-10084414,10084664-10084903,10085102-10085341,10085441-10085620,10088216-10088455,10089548-10089787,10091004-10091243,10093986-10094225,10101913-10102152,10105416-10105655,10105987-10106166,10106366-10106605,101…
FANCE	FACE,FAE	HGNC:3586	2178	chr6	1.6	3	DNA repair list, TCGA_GC_MSS(5), COSMIC cancer gene census	0		69	-0.35	TRUE	5	0	35452520-35452819,35455720-35456379,35457488-35457667,35457860-35458039,35458249-35458488,35459273-35459512,35459631-35459810,35460495-35460674,35462732-35462971,35466175-35466414	35420297-35420596,35423497-35424156,35425265-35425444,35425637-35425816,35426026-35426265,35427050-35427289,35427408-35427587,35428272-35428451,35430509-35430748,35433952-35434191
FANCF	FAF	HGNC:3587	2188	chr11	1.1	2	DNA repair list, COSMIC cancer gene census	0		#N/A	#N/A	TRUE	0	0	22624648-22625847	22646194-22647393
FANCG	FAG,XRCC9	HGNC:3588	2189	chr9	1.9	3	Rahman cancer gene list, DNA repair list, TCGA_GC_MSS(3), COSMIC cancer gene census	0		75	-0.22	TRUE	3	0	35074042-35074281,35074313-35074552,35074885-35075124,35075212-35075391,35075430-35075789,35075905-35076084,35076388-35076627,35076677-35077155,35077212-35077451,35078122-35078361,35078551-35078790,35079106-35079285,35079393-35079572	35074039-35074278,35074310-35074549,35074882-35075121,35075209-35075388,35075427-35075786,35075902-35076081,35076385-35076624,35076674-35077152,35077209-35077448,35078119-35078358,35078548-35078787,35079103-35079282,35079390-35079569
FANCI	FLJ10719,KIAA1794	HGNC:25568	55215	chr15	4	2	DNA repair list, TCGA_GC_MSS(4)	0		67	-0.06	FALSE	4	0	89247600-89247779,89258650-89258829,89260658-89260897,89261543-89261939,89263350-89263529,89263850-89264089,89264477-89264656,89268351-89268590,89273333-89273512,89274131-89274370,89276681-89276920,89278641-89278820,89281115-89281354,89281710-89281889,89283073-89283312,89285037-89285276,89290157-89290336,89291544-89291783,89292594-89293122,89293795-89294034,89294894-89295133,89299763-89300002,893…	89790831-89791010,89801881-89802060,89803889-89804128,89804774-89805170,89806581-89806760,89807081-89807320,89807708-89807887,89811582-89811821,89816564-89816743,89817362-89817601,89819912-89820151,89821872-89822051,89824346-89824585,89824941-89825120,89826304-89826543,89828268-89828507,89833388-89833567,89834775-89835014,89835825-89836353,89837026-89837265,89838125-89838364,89842994-89843233,898…
FANCL	FAAP43,FLJ10335,PHF9,Pog	HGNC:20748	55120	chr2	1.1	2	DNA repair list, TCGA_GC_MSS(3)	0		76	-0.5	FALSE	3	0	58159693-58159872,58160054-58160233,58161460-58161699,58162817-58163099,58163386-58163565,58165679-58165918,58194161-58194340,58198531-58198710,58204088-58204267,58221872-58222111,58226666-58226845,58229754-58229933,58231993-58232172,58241176-58241355	58386828-58387007,58387189-58387368,58388595-58388834,58389952-58390234,58390521-58390700,58392814-58393053,58421296-58421475,58425666-58425845,58431223-58431402,58449007-58449246,58453801-58453980,58456889-58457068,58459128-58459307,58468311-58468490
FANCM	FAAP250,KIAA1596	HGNC:23168	57697	chr14	6.1	2	DNA repair list, TCGA_GC_MSS(11)	0		57	-0.36	FALSE	11	0	45136016-45136555,45137035-45137274,45140581-45140760,45148796-45149035,45151343-45151582,45153866-45154105,45154653-45154892,45155326-45155505,45159068-45159307,45164342-45164581,45166911-45167210,45170548-45170787,45173013-45173252,45175034-45177013,45181410-45181760,45183718-45183957,45185175-45185414,45187714-45187953,45188782-45189381,45195413-45195652,45196150-45196569,45198610-45198969,451…	45605219-45605758,45606238-45606477,45609784-45609963,45617999-45618238,45620546-45620785,45623069-45623308,45623856-45624095,45624529-45624708,45628271-45628510,45633545-45633784,45636114-45636413,45639751-45639990,45642216-45642455,45644237-45646216,45650613-45650963,45652921-45653160,45654378-45654617,45656917-45657156,45657985-45658584,45664616-45664855,45665353-45665772,45667813-45668172,456…
FAP	DPPIV	HGNC:3590	2191	chr2	2.3	2	Cancer Papers(3), LCC_GC_MSS(2)	3	NatMed_PC-Het,NatMed_PC-Het_GC,NatMed_PC-Het_MELA	55	-0.34	FALSE	0	2	162170910-162171149,162172758-162172937,162173090-162173269,162173665-162173844,162174827-162175006,162183351-162183530,162188146-162188385,162189048-162189227,162189615-162189794,162194635-162194814,162198205-162198384,162198699-162198938,162200503-162200682,162202817-162203212,162209884-162210063,162213886-162214125,162215830-162216069,162217943-162218182,162219006-162219245,162219799-162219978…	163027420-163027659,163029268-163029447,163029600-163029779,163030175-163030354,163031337-163031516,163039861-163040040,163044656-163044895,163045558-163045737,163046125-163046304,163051145-163051324,163054715-163054894,163055209-163055448,163057013-163057192,163059327-163059722,163066394-163066573,163070396-163070635,163072340-163072579,163074453-163074692,163075516-163075755,163076309-163076488…
FAS	TNFRSF6,APO-1,APT1,CD95,FAS1	HGNC:11920	355	chr10	1	4	Rahman cancer gene list, LCC_GC_MSS(1), TCGA_GC_MSS(3), COSMIC cancer gene census	0		71	-0.64	TRUE	3	1	88990802-88990981,89002992-89003231,89007649-89007888,89008823-89009062,89010480-89010659,89010694-89010873,89011950-89012129,89013265-89013444,89014065-89014484	90750559-90750738,90762749-90762988,90767406-90767645,90768580-90768819,90770237-90770416,90770451-90770630,90771707-90771886,90773022-90773201,90773822-90774241
FASN	FAS,SDR27X1	HGNC:3594	2194	chr17	7.5	2	Cancer Papers(3), LCC_GC_MSS(1)	3	NatMed_PC-Het,NatMed_PC-Het_GC,NatMed_PC-Het_MELA	97	0.19	FALSE	0	1	82079092-82079331,82079333-82079632,82080099-82080278,82080330-82080629,82080657-82080956,82081138-82081377,82081568-82081867,82081985-82082224,82082279-82082458,82082483-82082722,82082895-82083134,82083164-82083697,82083712-82084183,82084189-82084428,82084495-82084734,82084756-82085439,82085467-82085886,82086226-82086585,82087032-82087271,82087295-82087534,82087653-82087892,82087904-82088083,820…	80036968-80037207,80037209-80037508,80037975-80038154,80038206-80038505,80038533-80038832,80039014-80039253,80039444-80039743,80039861-80040100,80040155-80040334,80040359-80040598,80040771-80041010,80041040-80041573,80041588-80042059,80042065-80042304,80042371-80042610,80042632-80043315,80043343-80043762,80044102-80044461,80044908-80045147,80045171-80045410,80045529-80045768,80045780-80045959,800…
FAT1	CDHF7,CDHR8,FAT	HGNC:3595	2195	chr4	13.8	4	Cancer Papers(4), COSMIC cancer gene census, TCGA_GC_MSS(30), LCC_GC_MSS(5)	4	TCGA_PRENCC,TCGA_EC,TCGA_HDNKSC,Nature_PANCAN21	77	-0.17	TRUE	30	5	186588576-186589235,186590296-186590475,186590501-186590740,186592633-186592812,186595638-186595877,186596526-186597185,186597617-186597856,186597929-186598168,186599859-186600398,186601228-186601467,186602849-186603088,186603157-186603996,186604356-186604595,186606022-186606261,186609132-186609371,186609788-186610027,186611371-186611790,186613076-186613375,186614148-186614387,186616983-186617222…	187509730-187510389,187511450-187511629,187511655-187511894,187513787-187513966,187516792-187517031,187517680-187518339,187518771-187519010,187519083-187519322,187521013-187521552,187522382-187522621,187524003-187524242,187524311-187525150,187525510-187525749,187527176-187527415,187530286-187530525,187530942-187531181,187532525-187532944,187534230-187534529,187535302-187535541,187538137-187538376…
FAT3	CDHF15,CDHR10,KIAA1989	HGNC:23112	120114	chr11	13.7	3	LCC_GC_MSS(4), TCGA_GC_MSS(39)	0		44	-0.61	FALSE	39	4	92352079-92355438,92524611-92524970,92697325-92697504,92761833-92762192,92764864-92765103,92773991-92774230,92789931-92790230,92792752-92792991,92797803-92801942,92805131-92805370,92806319-92806558,92809810-92810109,92831607-92832026,92834857-92835096,92836515-92836754,92837615-92837854,92840541-92840780,92843913-92844752,92857161-92857400,92859124-92859363,92866705-92867244,92880688-92880927,928…	92085245-92088604,92257777-92258136,92430491-92430670,92494999-92495358,92498030-92498269,92507157-92507396,92523097-92523396,92525918-92526157,92530969-92535108,92538297-92538536,92539485-92539724,92542976-92543275,92564773-92565192,92568023-92568262,92569681-92569920,92570781-92571020,92573707-92573946,92577079-92577918,92590327-92590566,92592290-92592529,92599871-92600410,92613854-92614093,926…
FAT4	CDHF14,CDHR11,FAT-J	HGNC:23109	79633	chr4	14.9	4	LCC_GC_MSS(3), TCGA_GC_MSS(53), COSMIC cancer gene census	0		61	-0.37	TRUE	53	3	125316389-125321608,125393880-125394059,125398730-125398969,125406861-125407160,125408399-125408818,125414865-125415824,125416415-125416654,125434215-125434454,125446268-125446567,125448436-125448915,125448922-125452821,125463495-125463734,125468486-125468845,125476113-125476292,125477124-125477423,125479683-125479922,125481510-125481749,125487326-125487625,125489875-125491794	126237544-126242763,126315035-126315214,126319885-126320124,126328016-126328315,126329554-126329973,126336020-126336979,126337570-126337809,126355370-126355609,126367423-126367722,126369591-126370070,126370077-126373976,126384650-126384889,126389641-126390000,126397268-126397447,126398279-126398578,126400838-126401077,126402665-126402904,126408481-126408780,126411030-126412949
FBN2	CCA,DA9	HGNC:3604	2201	chr5	8.7	2	Cancer Papers(1), LCC_GC_MSS(3)	1	SciRprt_PANCAN12	51	-0.16	FALSE	0	3	128259432-128259851,128261702-128261941,128263391-128263690,128271939-128272178,128273784-128274023,128274505-128274744,128275979-128276218,128277823-128278062,128278618-128278857,128280135-128280374,128286636-128286875,128287249-128287488,128288378-128288617,128289070-128289309,128289825-128290004,128290688-128290927,128291472-128291711,128300757-128300996,128301326-128301565,128302911-128303150…	127595124-127595543,127597394-127597633,127599083-127599382,127607631-127607870,127609476-127609715,127610197-127610436,127611671-127611910,127613515-127613754,127614310-127614549,127615827-127616066,127622328-127622567,127622941-127623180,127624070-127624309,127624762-127625001,127625517-127625696,127626380-127626619,127627164-127627403,127636449-127636688,127637018-127637257,127638603-127638842…
FBXW7	AGO,CDC4,FBW7,FBX30,FBXW6,FLJ11071,SEL-10,SEL10	HGNC:16712	55294	chr4	2.1	4	Cancer Papers(12), COSMIC cancer gene census, TCGA_GC_MSS(27), LCC_GC_MSS(1)	12	TCGA_CRC,TCGA_LUSCC,TCGA_BLADU,TCGA_PRENCC,TCGA_BC,TCGA_EC,TCGA_GAC,TCGA_PANCAN12,SciRprt_PANCAN12,Nature_PANCAN21,Nature_WG_BC,NatGen_PC-OncSig	75	-0.4	TRUE	27	1	152322865-152323164,152324169-152324408,152325969-152326268,152328179-152328418,152329609-152329848,152330680-152330919,152332528-152332767,152337749-152337988,152346855-152347094,152348612-152348791,152349993-152350172,152352450-152352749,152382142-152382381,152411232-152411824	153244017-153244316,153245321-153245560,153247121-153247420,153249331-153249570,153250761-153251000,153251832-153252071,153253680-153253919,153258901-153259140,153268007-153268246,153269764-153269943,153271145-153271324,153273602-153273901,153303294-153303533,153332384-153332976
FEN1	FEN-1,MF1,RAD2	HGNC:3650	2237	chr11	1.1	1	DNA repair list	0		77	-0.23	FALSE	0	0	61795333-61796532,61796835-61797014	61562805-61564004,61564307-61564486
FGFBP1	FGFBP,HBP17	HGNC:19695	9982	chr4	0.7	2	Cancer Papers(1), LCC_GC_MSS(1)	1	Nature_PANCAN21	52	-0.23	FALSE	0	1	15935890-15936669	15937513-15938292
FGFR2	BEK,CD332,CEK3,CFD1,ECT1,JWS,K-SAM,KGFR,TK14,TK25	HGNC:3689	2263	chr10	2.5	4	Cancer Papers(8), COSMIC cancer gene census, TCGA_GC_MSS(11), LCC_GC_MSS(1)	8	TCGA_EC,TCGA_PANCAN12,SciRprt_PANCAN12,Nature_PANCAN21,NatMed_PC-Het,NatMed_PC-Het_GC,NatMed_PC-Het_MELA,Nature_WG_BC	72	-0.59	TRUE	11	1	121479536-121479715,121479819-121480171,121482118-121482297,121483631-121483870,121485344-121485583,121487299-121487478,121487932-121488171,121496507-121496746,121498430-121498669,121500767-121501006,121503746-121503985,121515098-121515337,121517271-121517510,121518636-121518875,121519954-121520193,121526085-121526264,121526651-121526830,121538312-121538491,121538534-121538773,121551255-121551494…	123239050-123239229,123239333-123239685,123241632-123241811,123243145-123243384,123244858-123245097,123246813-123246992,123247446-123247685,123256021-123256260,123257944-123258183,123260281-123260520,123263260-123263499,123274612-123274851,123276785-123277024,123278150-123278389,123279468-123279707,123285599-123285778,123286165-123286344,123297826-123298005,123298048-123298287,123310769-123311008…
FGFR3	ACH,CD333,CEK2,JTK4	HGNC:3690	2261	chr4	2.4	4	Cancer Papers(3), COSMIC cancer gene census, TCGA_GC_MSS(6), LCC_GC_MSS(1)	3	TCGA_BLADU,TCGA_PANCAN12,Nature_PANCAN21	76	-0.52	TRUE	6	1	1793916-1794095,1799239-1799538,1799690-1799869,1801332-1801783,1801810-1802049,1802869-1803108,1803644-1803883,1804305-1804544,1804775-1805014,1805296-1805964,1805992-1806381,1806495-1806734,1806762-1807001,1807082-1807321	1795643-1795822,1800966-1801265,1801417-1801596,1803059-1803510,1803537-1803776,1804596-1804835,1805371-1805610,1806032-1806271,1806502-1806741,1807023-1807691,1807719-1808108,1808222-1808461,1808489-1808728,1808809-1809048
FH	fumarase	HGNC:3700	2271	chr1	1.5	3	Cancer Papers(1), COSMIC cancer gene census, TCGA_GC_MSS(3), Rahman cancer gene list	1	TCGA_PRENCC	95	0.12	TRUE	3	0	241497804-241498043,241500374-241500613,241502387-241502626,241504028-241504267,241505966-241506205,241508574-241508813,241511935-241512174,241513538-241513777,241517129-241517368,241519537-241519776	241661104-241661343,241663674-241663913,241665687-241665926,241667328-241667567,241669266-241669505,241671874-241672113,241675235-241675474,241676838-241677077,241680429-241680668,241682837-241683076
FHOD1	FHOS	HGNC:17905	29109	chr16	3.5	2	Cancer Papers(1), LCC_GC_MSS(1)	1	TCGA_DGLIO	84	-0.28	FALSE	0	1	67229587-67229766,67229772-67230011,67230027-67230266,67230290-67230529,67230576-67230815,67231149-67231609,67231619-67231918,67231997-67232236,67233632-67234291,67234295-67234534,67236333-67236512,67236525-67236764,67236920-67237159,67237191-67237430,67237432-67237832,67237991-67238515,67238845-67239024,67239281-67239520,67247190-67247429	67263490-67263669,67263675-67263914,67263930-67264169,67264193-67264432,67264479-67264718,67265052-67265512,67265522-67265821,67265900-67266139,67267535-67268194,67268198-67268437,67270236-67270415,67270428-67270667,67270823-67271062,67271094-67271333,67271335-67271735,67271894-67272418,67272748-67272927,67273184-67273423,67281093-67281332
FLCN	BHD,MGC17998,MGC23445	HGNC:27310	201163	chr17	1.7	3	Rahman cancer gene list, TCGA_GC_MSS(2), COSMIC cancer gene census	0		90	-0.38	TRUE	2	0	17213636-17213875,17214918-17215370,17216322-17216561,17217006-17217245,17218994-17219233,17221354-17221653,17222461-17222700,17223883-17224182,17225940-17226359,17227863-17228162	17116950-17117189,17118232-17118684,17119636-17119875,17120320-17120559,17122308-17122547,17124668-17124967,17125775-17126014,17127197-17127496,17129254-17129673,17131177-17131476
FLG		HGNC:3748	2312	chr1	12.2	3	Cancer Papers(1), TCGA_GC_MSS(62), LCC_GC_MSS(6)	1	Nature_PANCAN21	48	-0.19	FALSE	62	6	152302664-152314783,152315268-152315507	152275140-152287259,152287744-152287983
FLT1	FLT,VEGFR1	HGNC:3763	2321	chr13	4	3	Cancer Papers(5), TCGA_GC_MSS(13), LCC_GC_MSS(1)	5	NatMed_PC-Het,NatMed_PC-Het_GC,NatMed_PC-Het_LUAD,NatMed_PC-Het_LUSC,NatMed_PC-Het_MELA	72	-0.45	FALSE	13	1	28303148-28303387,28306635-28306814,28308795-28308974,28311541-28311780,28311926-28312165,28317458-28317637,28319359-28319598,28321404-28321643,28322221-28322556,28322748-28322987,28327416-28327595,28329552-28329791,28333957-28334196,28339114-28339353,28345378-28345617,28357500-28357739,28384838-28385077,28389663-28390142,28396894-28397133,28398991-28399170,28405717-28405956,28427119-28427358,284…	28877285-28877524,28880772-28880951,28882932-28883111,28885678-28885917,28886063-28886302,28891595-28891774,28893496-28893735,28895541-28895780,28896358-28896693,28896885-28897124,28901553-28901732,28903689-28903928,28908094-28908333,28913251-28913490,28919515-28919754,28931637-28931876,28958975-28959214,28963800-28964279,28971031-28971270,28973128-28973307,28979854-28980093,29001256-29001495,290…
FLT3	CD135,FLK2,STK1	HGNC:3765	2322	chr13	3	3	Cancer Papers(3), COSMIC cancer gene census, TCGA_GC_MSS(9)	3	TCGA_AML,TCGA_PANCAN12,Nature_PANCAN21	49	-0.32	TRUE	9	0	28003993-28004232,28014385-28014624,28015117-28015296,28015526-28015765,28018404-28018643,28023294-28023533,28024812-28024991,28025319-28025498,28027045-28027284,28028113-28028352,28033819-28034473,28035464-28035703,28035855-28036094,28037117-28037356,28048239-28048478,28049341-28049580,28049585-28049824,28050039-28050278,28052490-28052729,28057285-28057524,28061848-28062087,28070432-28070671,281…	28578130-28578369,28588522-28588761,28589254-28589433,28589663-28589902,28592541-28592780,28597431-28597670,28598949-28599128,28599456-28599635,28601182-28601421,28602250-28602489,28607956-28608610,28609601-28609840,28609992-28610231,28611254-28611493,28622376-28622615,28623478-28623717,28623722-28623961,28624176-28624415,28626627-28626866,28631422-28631661,28635985-28636224,28644569-28644808,286…
FLT4	PCL,VEGFR3	HGNC:3767	2324	chr5	4.1	3	Cancer Papers(3), COSMIC cancer gene census, TCGA_GC_MSS(21)	3	NatMed_PC-Het,NatMed_PC-Het_GC,NatMed_PC-Het_MELA	68	-0.43	TRUE	21	0	180603171-180603410,180608921-180609100,180609845-180610084,180611285-180611524,180612439-180612678,180612971-180613150,180614004-180614243,180616308-180616547,180616857-180617036,180618725-180618964,180618998-180619177,180619201-180619440,180619597-180619836,180620121-180620360,180620542-180620781,180620822-180621298,180621513-180621932,180622665-180622904,180623878-180624117,180625830-180626307…	180030171-180030410,180035921-180036100,180036845-180037084,180038285-180038524,180039439-180039678,180039971-180040150,180041004-180041243,180043308-180043547,180043857-180044036,180045725-180045964,180045998-180046177,180046201-180046440,180046597-180046836,180047121-180047360,180047542-180047781,180047822-180048298,180048513-180048932,180049665-180049904,180050878-180051117,180052830-180053307…
FOXA1	HNF3A	HGNC:5021	3169	chr14	1.4	3	Cancer Papers(6), COSMIC cancer gene census, TCGA_GC_MSS(1)	6	TCGA_BLADU,TCGA_PROS,TCGA_BC,TCGA_PANCAN12,Nature_PANCAN21,Nature_WG_BC	92	2.72	TRUE	1	0	37591340-37591939,37591955-37592734,37594067-37594246,37594847-37595026	38060545-38061144,38061160-38061939,38063272-38063451,38064052-38064231
FOXA2	HNF3B	HGNC:5022	3170	chr20	1.4	2	Cancer Papers(1), TCGA_GC_MSS(4)	1	TCGA_PANCAN12	91	4.75	FALSE	4	0	22581816-22583183,22584145-22584324	22562454-22563821,22564783-22564962
FOXP1	12CC4,hFKH1B,HSPC215,QRF1	HGNC:3823	27086	chr3	2.1	3	Cancer Papers(1), COSMIC cancer gene census, TCGA_GC_MSS(8)	1	Nature_WG_BC	79	0.46	TRUE	8	0	70959199-70959438,70965853-70966092,70970681-70970860,70971976-70972215,70972496-70972735,70976872-70977111,70977593-70977772,70977809-70978048,70987946-70988125,71000926-71001105,71015481-71015720,71041310-71041549,71046896-71047135,71052492-71052671,71053585-71053824,71112467-71112706,71130471-71130710,71197850-71198089,71198172-71198411	71008350-71008589,71015004-71015243,71019832-71020011,71021127-71021366,71021647-71021886,71026023-71026262,71026744-71026923,71026960-71027199,71037097-71037276,71050077-71050256,71064632-71064871,71090461-71090700,71096047-71096286,71101643-71101822,71102736-71102975,71161618-71161857,71179622-71179861,71247001-71247240,71247323-71247562
FOXQ1	HFH1	HGNC:20951	94234	chr6	1.2	1	Cancer Papers(2)	2	TCGA_BLADU,Nature_PANCAN21	95	3.06	FALSE	0	0	1312658-1312957,1313013-1313372,1313448-1313687,1313702-1313941	1312893-1313192,1313248-1313607,1313683-1313922,1313937-1314176
FRG1BP	FRG1B,bA348I14.2,C20orf80	HGNC:15792	284802	chr20	0.4	2	Cancer Papers(1), LCC_GC_MSS(1)	1	SciRprt_PANCAN12	77	-0.47	FALSE	0	1	30388454-30388633,30389289-30389468,30391133-30391372,30393483-30393818,30395937-30396116,30396818-30396997,30397870-30398109,30399138-30399317	29623130-29623309,29623965-29624144,29625809-29626048,29628159-29628494,29630613-29630792,29631494-29631673,29632546-29632785,29633814-29633993
FRMD4A	bA295P9.4,FLJ10210,FRMD4,KIAA1294	HGNC:25491	55691	chr10	3.1	1	Cancer Papers(1)	1	TCGA_GAC	61	-0.69	FALSE	0	0	13651850-13652029,13654374-13654553,13656609-13657148,13657175-13657534,13659287-13659526,13660285-13660584,13663391-13663570,13666061-13666360,13670347-13670586,13674858-13675097,13693695-13694054,13701289-13701528,13706985-13707164,13737797-13737976,13740133-13740312,13740455-13740634,13747688-13747867,13761568-13761747,13762562-13762741,13782874-13783053,13796452-13796631,13810771-13810950,138…	13693850-13694029,13696374-13696553,13698609-13699148,13699175-13699534,13701287-13701526,13702285-13702584,13705391-13705570,13708061-13708360,13712347-13712586,13716858-13717097,13735695-13736054,13743289-13743528,13748985-13749164,13779797-13779976,13782133-13782312,13782455-13782634,13789688-13789867,13803568-13803747,13804562-13804741,13824874-13825053,13838452-13838631,13852771-13852950,139…
FRMD7	FLJ43346,NYS,NYS1	HGNC:8079	90167	chrX	2.1	2	Cancer Papers(1), LCC_GC_MSS(1)	1	Nature_PANCAN21	0	-0.27	FALSE	0	1	132077849-132078988,132079954-132080133,132080142-132080321,132082325-132082564,132084448-132084627,132085535-132085774,132085857-132086096,132094001-132094180,132097215-132097394,132099399-132099578,132100544-132100783,132127726-132127905	131211877-131213016,131213982-131214161,131214170-131214349,131216353-131216592,131218476-131218655,131219563-131219802,131219885-131220124,131228029-131228208,131231243-131231422,131233427-131233606,131234572-131234811,131261754-131261933
FSIP2	FLJ34780	HGNC:21675	401024	chr2	21	2	LCC_GC_MSS(3)	0		58	0.53	FALSE	0	3	185738601-185739020,185739289-185739528,185743094-185743333,185744277-185744456,185745379-185745618,185746620-185746859,185747248-185747487,185753665-185753904,185756145-185756324,185760926-185761165,185761905-185762084,185763116-185763355,185764444-185764623,185782644-185782823,185786180-185786359,185788615-185797554,185799655-185806553,185806575-185809154,185813524-185814063,185815301-185815540…	186603328-186603747,186604016-186604255,186607821-186608060,186609004-186609183,186610106-186610345,186611347-186611586,186611975-186612214,186618392-186618631,186620872-186621051,186625653-186625892,186626632-186626811,186627843-186628082,186629171-186629350,186647371-186647550,186650907-186651086,186653342-186662281,186664382-186671280,186671302-186673881,186678251-186678790,186680028-186680267…
FUBP1	FBP,FUBP	HGNC:4004	8880	chr1	2	3	Cancer Papers(1), COSMIC cancer gene census, TCGA_GC_MSS(7)	1	TCGA_DGLIO	90	-0.24	TRUE	7	0	77947443-77947622,77948680-77948983,77949108-77949347,77955202-77955381,77956516-77956755,77960134-77960539,77962730-77962969,77963525-77963764,77963992-77964424,77964577-77964816,77964829-77965009,77965030-77965269,77966633-77966982,77966985-77967164,77967511-77967690,77968094-77968273,77968963-77969142,77969880-77970059,77978770-77979121	78413128-78413307,78414365-78414668,78414793-78415032,78420887-78421066,78422201-78422440,78425819-78426224,78428415-78428654,78429210-78429449,78429677-78430109,78430262-78430501,78430514-78430693,78430714-78430953,78432317-78432666,78432669-78432848,78433195-78433374,78433778-78433957,78434647-78434826,78435564-78435743,78444454-78444805
FZD3		HGNC:4041	7976	chr8	2	2	Cancer Papers(1), LCC_GC_MSS(2)	1	TCGA_CRC	61	-0.37	FALSE	0	2	28502988-28503227,28520616-28520855,28527116-28528195,28551557-28551796,28555705-28556004,28562785-28563024	28360505-28360744,28378133-28378372,28384633-28385712,28409074-28409313,28413222-28413521,28420302-28420541
GABRA6		HGNC:4080	2559	chr5	1.4	2	Cancer Papers(1), LCC_GC_MSS(1)	1	TCGA_DGLIO	0	-0.2	FALSE	0	1	161685919-161686098,161686169-161686408,161686880-161687059,161687431-161687610,161688909-161689384,161689550-161689789,161690157-161690396,161691921-161692220,161701486-161701785	161112925-161113104,161113175-161113414,161113886-161114065,161114437-161114616,161115915-161116390,161116556-161116795,161117163-161117402,161118927-161119226,161128492-161128791
GATA2	NFE1B	HGNC:4171	2624	chr3	1.4	3	Rahman cancer gene list, TCGA_GC_MSS(2), COSMIC cancer gene census	0		71	-0.38	TRUE	2	0	128480989-128481348,128481756-128481995,128483813-128484052,128485688-128486407,128486767-128487066	128199832-128200191,128200599-128200838,128202656-128202895,128204531-128205250,128205610-128205909
GATA3	HDR	HGNC:4172	2625	chr10	1.3	3	Cancer Papers(5), COSMIC cancer gene census, TCGA_GC_MSS(16)	5	TCGA_BC,TCGA_PANCAN12,SciRprt_PANCAN12,Nature_PANCAN21,Nature_WG_BC	54	-0.3	TRUE	16	0	8055626-8055925,8058273-8058872,8063946-8064185,8069416-8069655,8073705-8074064	8097589-8097888,8100236-8100835,8105909-8106148,8111379-8111618,8115668-8116027
GBA	GBA1,GLUC	HGNC:4177	2629	chr1	1.6	1	Rahman cancer gene list	0		84	-0.15	FALSE	0	0	155234928-155235372,155235643-155235882,155236207-155236506,155237310-155237609,155238100-155238339,155238464-155238703,155239569-155239808,155239862-155240101,155240584-155240763,155241009-155241188	155204719-155205163,155205434-155205673,155205998-155206297,155207101-155207400,155207891-155208130,155208255-155208494,155209360-155209599,155209653-155209892,155210375-155210554,155210800-155210979
GFAP	FLJ45472	HGNC:4235	2670	chr17	1.3	1	Cancer Papers(4)	4	NatMed_PC-Het,NatMed_PC-Het_LUAD,NatMed_PC-Het_LUSC,NatMed_PC-Het_MELA	49	-0.36	FALSE	0	0	44907278-44907457,44907865-44908164,44910078-44910317,44910444-44910683,44911196-44911495,44911615-44911854,44913230-44913469,44913662-44913865,44913979-44914158,44914986-44915525	42984646-42984825,42985233-42985532,42987446-42987685,42987812-42988051,42988564-42988863,42988983-42989222,42990598-42990837,42991030-42991233,42991347-42991526,42992354-42992893
GIGYF2	GYF2,KIAA0642,PARK11,PERQ2,PERQ3,TNRC15	HGNC:11960	26058	chr2	4	2	Cancer Papers(1), LCC_GC_MSS(1)	1	TCGA_EC	77	-0.06	FALSE	0	1	232735128-232735307,232747560-232747799,232748945-232749124,232756199-232756438,232760416-232760655,232761326-232761505,232765877-232766056,232768309-232768488,232776355-232776534,232787120-232787359,232788472-232788651,232790687-232790926,232790969-232791208,232791232-232791471,232794726-232794965,232796022-232796261,232806454-232806693,232809676-232809855,232811178-232811417,232812321-232812560…	233599838-233600017,233612270-233612509,233613655-233613834,233620909-233621148,233625126-233625365,233626036-233626215,233630587-233630766,233633019-233633198,233641065-233641244,233651830-233652069,233653182-233653361,233655397-233655636,233655679-233655918,233655942-233656181,233659436-233659675,233660732-233660971,233671164-233671403,233674386-233674565,233675888-233676127,233677031-233677270…
GJB2	CX26,DFNA3,DFNB1,NSRD1	HGNC:4284	2706	chr13	0.7	1	Rahman cancer gene list	0		62	-0.21	FALSE	0	0	20188881-20189600	20763020-20763739
GLI1	GLI	HGNC:4317	2735	chr12	3.3	3	Cancer Papers(3), TCGA_GC_MSS(17), LCC_GC_MSS(1)	3	NatMed_PC-Het,NatMed_PC-Het_GLIO,NatMed_PC-Het_MELA	59	-0.12	FALSE	17	1	57463652-57463831,57463955-57464134,57464651-57464890,57465063-57465302,57465562-57465976,57466195-57466434,57467295-57467534,57467959-57468258,57469415-57469714,57470289-57472088	57857435-57857614,57857738-57857917,57858434-57858673,57858846-57859085,57859345-57859759,57859978-57860217,57861078-57861317,57861742-57862041,57863198-57863497,57864072-57865871
GLT8D2	FLJ31494	HGNC:24890	83468	chr12	1.1	2	Cancer Papers(1), LCC_GC_MSS(1)	1	TCGA_DGLIO	67	-0.58	FALSE	0	1	103989373-103989612,103993328-103993569,103994298-103994537,103996671-103996910,103997403-103997582,103999336-103999575,104003101-104003340,104012725-104012904,104014169-104014408,104014969-104015148,104019549-104019728	104383151-104383390,104387106-104387347,104388076-104388315,104390449-104390688,104391181-104391360,104393114-104393353,104396879-104397118,104406503-104406682,104407947-104408186,104408747-104408926,104413327-104413506
GNA13	G13,MGC46138	HGNC:4381	10672	chr17	1.1	2	Cancer Papers(1), TCGA_GC_MSS(4)	1	Nature_PANCAN21	83	-0.71	FALSE	4	0	65014243-65014842,65018188-65018367,65053465-65053764,65056302-65056601	63010361-63010960,63014306-63014485,63049583-63049882,63052420-63052719
GNAI2	GIP,GNAI2B	HGNC:4385	2771	chr3	1.1	1	Cancer Papers(1)	1	TCGA_CMELA	93	-1.04	FALSE	0	0	50227069-50227248,50236306-50236545,50246982-50247161,50251562-50251801,50252031-50252210,50252348-50252587,50252984-50253223,50256136-50256375,50256668-50257133,50257475-50257714	50264501-50264680,50273738-50273977,50284414-50284593,50288994-50289233,50289463-50289642,50289780-50290019,50290416-50290655,50293568-50293807,50294100-50294565,50294907-50295146
GNAS	GNAS1,GNASXL,GPSA,NESP,NESP55,SCG6,SgVI	HGNC:4392	2778	chr20	3.1	4	Cancer Papers(1), COSMIC cancer gene census, TCGA_GC_MSS(18), LCC_GC_MSS(2)	1	Nature_WG_BC	98	-0.54	TRUE	18	2	58840086-58840865,58853250-58855349,58855511-58855690,58891738-58891857,58895558-58895737,58898873-58899052,58899862-58900041,58903467-58903851,58905342-58905521,58909099-58909278,58909297-58909863,58909896-58910135,58910278-58910457,58910636-58910875	57415141-57415920,57428305-57430404,57430566-57430745,57466793-57466912,57470613-57470792,57473928-57474107,57474917-57475096,57478522-57478906,57480397-57480576,57484154-57484333,57484352-57484918,57484951-57485190,57485333-57485512,57485691-57485930
GNB1		HGNC:4396	2782	chr1	1	1	Cancer Papers(1)	1	Nature_PANCAN21	98	-0.81	FALSE	0	0	1787264-1787503,1789041-1789280,1790376-1790615,1793190-1793369,1804375-1804614,1806417-1806596,1815689-1815928,1817766-1817945,1825335-1825514	1718703-1718942,1720480-1720719,1721815-1722054,1724629-1724808,1735814-1736053,1737856-1738035,1747128-1747367,1749205-1749384,1756774-1756953
GNPTAB	GNPTA,KIAA1208,MGC4170	HGNC:29670	79158	chr12	3.8	1	Cancer Papers(1)	1	Nature_PANCAN21	78	-0.19	FALSE	0	0	101747113-101747292,101749056-101749235,101753336-101753575,101757187-101757366,101757525-101757704,101759967-101760206,101761117-101761356,101761544-101761783,101764183-101765322,101766073-101766312,101767946-101768185,101769986-101770225,101770376-101770615,101770957-101771196,101780093-101780332,101780499-101780678,101785995-101786234,101788479-101788658,101789878-101790117,101796166-101796345…	102140891-102141070,102142834-102143013,102147114-102147353,102150965-102151144,102151303-102151482,102153745-102153984,102154895-102155134,102155322-102155561,102157961-102159100,102159851-102160090,102161724-102161963,102163764-102164003,102164154-102164393,102164735-102164974,102173871-102174110,102174277-102174456,102179773-102180012,102182257-102182436,102183656-102183895,102189944-102190123…
GOT1	AST1	HGNC:4432	2805	chr10	1.2	1	Cancer Papers(1)	1	Nature_PANCAN21	96	-0.02	FALSE	0	0	99397497-99397736,99402531-99402770,99403432-99403671,99403679-99403918,99405688-99405927,99406073-99406312,99406668-99406907,99420595-99420834,99430108-99430287,99430387-99430626	101157254-101157493,101162288-101162527,101163189-101163428,101163436-101163675,101165445-101165684,101165830-101166069,101166425-101166664,101180352-101180591,101189865-101190044,101190144-101190383
GPC3	DGSX,OCI-5,SDYS,SGB,SGBS,SGBS1	HGNC:4451	2719	chrX	1.8	3	Rahman cancer gene list, TCGA_GC_MSS(3), COSMIC cancer gene census	0		81	-0.15	TRUE	3	0	133536089-133536328,133596396-133596635,133661703-133661942,133692312-133692551,133699842-133700081,133704149-133704328,133753469-133754188,133953011-133953250,133985242-133985481	132670117-132670356,132730424-132730663,132795731-132795970,132826340-132826579,132833870-132834109,132838177-132838356,132887496-132888215,133087038-133087277,133119269-133119508
GPC6		HGNC:4454	10082	chr13	1.7	2	Cancer Papers(1), LCC_GC_MSS(1)	1	TCGA_CRC	65	-0.13	FALSE	0	1	93227417-93227656,93545222-93545461,93830140-93830559,94027692-94027931,94286294-94286533,94305932-94306171,94382362-94382601,94398434-94398673,94402996-94403235	93879670-93879909,94197475-94197714,94482393-94482812,94679946-94680185,94938548-94938787,94958186-94958425,95034616-95034855,95050688-95050927,95055250-95055489
GPI	AMF,NLK	HGNC:4458	2821	chr19	1.8	1	Cancer Papers(6)	6	NatMed_PC-Het,NatMed_PC-Het_GC,NatMed_PC-Het_BLAD,NatMed_PC-Het_LUAD,NatMed_PC-Het_LUSC,NatMed_PC-Het_MELA	97	-0.57	FALSE	0	0	34364995-34365114,34365170-34365409,34366300-34366479,34366728-34366907,34368523-34368762,34377455-34377634,34377688-34377927,34378880-34379059,34379450-34379629,34381403-34381582,34393188-34393367,34393660-34393839,34393870-34394109,34396246-34396485,34396529-34396708,34399151-34399390,34399504-34399841,34399849-34400088	34855900-34856019,34856075-34856314,34857205-34857384,34857633-34857812,34859428-34859667,34868360-34868539,34868593-34868832,34869785-34869964,34870355-34870534,34872308-34872487,34884093-34884272,34884565-34884744,34884775-34885014,34887151-34887390,34887434-34887613,34890056-34890295,34890409-34890746,34890754-34890993
GPS2		HGNC:4550	2874	chr17	1	2	Cancer Papers(1), TCGA_GC_MSS(2)	1	Nature_PANCAN21	#N/A	#N/A	FALSE	2	0	7311495-7311674,7312708-7312887,7312924-7313514,7313525-7313764,7313857-7314209,7314227-7314532,7314579-7314758,7314921-7315160	7214814-7214993,7216027-7216206,7216243-7216833,7216844-7217083,7217176-7217528,7217546-7217851,7217898-7218077,7218240-7218479
GREM1	CKTSF1B1,CRAC1,DAND2,DRM,gremlin,HMPS	HGNC:2001	26585	chr15	0.6	1	Color Genomics	0		91	0.06	FALSE	0	0	32730668-32731267	33022869-33023468
GRIA2	GluA2,GLUR2,GLURB	HGNC:4572	2891	chr4	2.7	1	Cancer Papers(1)	1	TCGA_BC	51	-0.57	FALSE	0	0	157220997-157221176,157221617-157221856,157303522-157303821,157312657-157312896,157317592-157317771,157321399-157321638,157332783-157333022,157333181-157333420,157333945-157334184,157335654-157335893,157336352-157336771,157341243-157341482,157359870-157360169,157360639-157360818,157360947-157361186,157361475-157361714,157362772-157363071	158142149-158142328,158142769-158143008,158224674-158224973,158233809-158234048,158238744-158238923,158242551-158242790,158253935-158254174,158254333-158254572,158255097-158255336,158256806-158257045,158257504-158257923,158262395-158262634,158281022-158281321,158281791-158281970,158282099-158282338,158282627-158282866,158283924-158284223
GUSB		HGNC:4696	2990	chr7	2	1	Cancer Papers(1)	1	Nature_PANCAN21	94	0.46	FALSE	0	0	65960860-65961099,65964271-65964510,65967699-65967938,65970234-65970413,65974248-65974487,65974495-65974734,65974875-65975114,65975989-65976228,65979350-65979589,65979699-65979938,65980197-65980436,65981959-65982198	65425847-65426086,65429258-65429497,65432686-65432925,65435221-65435400,65439235-65439474,65439482-65439721,65439862-65440101,65440976-65441215,65444337-65444576,65444686-65444925,65445184-65445423,65446946-65447185
H3F3C	H3.5	HGNC:33164	440093	chr12	0.4	2	Cancer Papers(1), LCC_GC_MSS(1)	1	TCGA_PANCAN12	63	-0.31	FALSE	0	1	31791723-31792202	31944657-31945136
HCN1	BCNG-1,BCNG1,HAC-2	HGNC:4845	348980	chr5	2.7	1	Cancer Papers(1)	1	NatGen_PC-OncSig	40	-0.46	FALSE	0	0	45261882-45262361,45262403-45262822,45267051-45267290,45303569-45303868,45353053-45353292,45396481-45396720,45461807-45462046,45645157-45645636,45695645-45695884,45695993-45696172	45261984-45262463,45262505-45262924,45267153-45267392,45303671-45303970,45353155-45353394,45396583-45396822,45461909-45462148,45645259-45645738,45695747-45695986,45696095-45696274
HDAC4	BDMR,HA6116,HD4,HDAC-4,HDAC-A,HDACA,KIAA0288	HGNC:14063	9759	chr2	3.3	2	Cancer Papers(1), TCGA_GC_MSS(22)	1	TCGA_GAC	68	-0.62	FALSE	22	0	239053027-239053206,239053411-239053650,239054701-239054880,239066702-239067001,239068428-239068667,239081054-239081233,239082042-239082281,239084109-239084288,239087497-239087676,239089943-239090182,239094930-239095109,239102716-239102955,239107997-239108236,239111499-239111738,239115032-239115331,239126304-239126483,239126509-239126748,239134224-239134463,239134465-239134704,239139620-239139859…	239974723-239974902,239975107-239975346,239976397-239976576,239988398-239988697,239990124-239990363,240002750-240002929,240003738-240003977,240005805-240005984,240009193-240009372,240011639-240011878,240016626-240016805,240024412-240024651,240029693-240029932,240033195-240033434,240036728-240037027,240048000-240048179,240048205-240048444,240055920-240056159,240056161-240056400,240061316-240061555…
HDC		HGNC:4855	3067	chr15	2	1	Cancer Papers(5)	5	NatMed_PC-Het,NatMed_PC-Het_GC,NatMed_PC-Het_LUAD,NatMed_PC-Het_LUSC,NatMed_PC-Het_MELA	84	4.47	FALSE	0	0	50242243-50243022,50243074-50243313,50248204-50248383,50252385-50252564,50252573-50252812,50253543-50253722,50254082-50254321,50254477-50254716,50257366-50257605,50258341-50258580,50263208-50263447,50265518-50265697	50534440-50535219,50535271-50535510,50540401-50540580,50544582-50544761,50544770-50545009,50545740-50545919,50546279-50546518,50546674-50546913,50549563-50549802,50550538-50550777,50555405-50555644,50557715-50557894
HELQ	Hel308	HGNC:18536	113510	chr4	3.3	1	DNA repair list	0		72	-0.23	FALSE	0	0	83407387-83407626,83416678-83416917,83418001-83418240,83421530-83421769,83425953-83426132,83427522-83427761,83429485-83429784,83431580-83431819,83432077-83432316,83436828-83437127,83439816-83440055,83441264-83441443,83443439-83443678,83445960-83446139,83446815-83447054,83448752-83448991,83453143-83453982,83455365-83455724	84328540-84328779,84337831-84338070,84339154-84339393,84342683-84342922,84347106-84347285,84348675-84348914,84350638-84350937,84352733-84352972,84353230-84353469,84357981-84358280,84360969-84361208,84362417-84362596,84364592-84364831,84367113-84367292,84367968-84368207,84369905-84370144,84374296-84375135,84376518-84376877
HFE	HLA-H	HGNC:4886	3077	chr6	1	1	Rahman cancer gene list	0		67	0.48	FALSE	0	0	26087389-26087568,26090823-26091122,26091302-26091601,26092535-26092972,26093056-26093295,26094116-26094295,26094318-26094497	26087617-26087796,26091051-26091350,26091530-26091829,26092763-26093200,26093284-26093523,26094344-26094523,26094546-26094725
HGF	DFNB39,F-TCF,HGFB,HPTA,SF	HGNC:4893	3082	chr7	2.2	3	Cancer Papers(9), TCGA_GC_MSS(13), LCC_GC_MSS(1)	9	TCGA_PANCAN12,SciRprt_PANCAN12,NatMed_PC-Het,NatMed_PC-Het_GC,NatMed_PC-Het_BLAD,NatMed_PC-Het_HDNK,NatMed_PC-Het_LUAD,NatMed_PC-Het_LUSC,NatMed_PC-Het_LG-Gli	58	-0.51	FALSE	13	1	81702549-81702788,81705343-81705582,81705601-81705840,81706237-81706476,81707237-81707416,81710105-81710284,81711410-81711589,81717179-81717418,81720676-81720915,81725834-81726073,81729572-81729811,81742856-81743035,81743292-81743531,81744940-81745179,81752067-81752306,81757124-81757363,81758628-81758867,81762670-81762909,81769838-81770017	81331865-81332104,81334659-81334898,81334917-81335156,81335553-81335792,81336553-81336732,81339421-81339600,81340726-81340905,81346495-81346734,81349992-81350231,81355150-81355389,81358888-81359127,81372172-81372351,81372608-81372847,81374256-81374495,81381383-81381622,81386440-81386679,81387944-81388183,81391986-81392225,81399154-81399333
HIF1A	bHLHe78,HIF-1alpha,HIF1,MOP1,PASD8	HGNC:4910	3091	chr14	2.6	4	Cancer Papers(3), COSMIC cancer gene census, TCGA_GC_MSS(6), LCC_GC_MSS(1)	3	NatMed_PC-Het,NatMed_PC-Het_GC,NatMed_PC-Het_HDNK	92	-0.43	TRUE	6	1	61695732-61695911,61697783-61698022,61720356-61720595,61721462-61721870,61726642-61726881,61727434-61727673,61732351-61732590,61734092-61734331,61736849-61737148,61738050-61738409,61740446-61740685,61740732-61741211,61744639-61744878,61745634-61745873,61746890-61747129	62162450-62162629,62164501-62164740,62187074-62187313,62188180-62188588,62193360-62193599,62194152-62194391,62199069-62199308,62200810-62201049,62203567-62203866,62204768-62205127,62207164-62207403,62207450-62207929,62211357-62211596,62212352-62212591,62213608-62213847
HIST1H1C	H1.2,H1c,H1F2,H1s-1	HGNC:4716	3006	chr6	0.6	2	Cancer Papers(1), TCGA_GC_MSS(5)	1	TCGA_PANCAN12	96	0.18	FALSE	5	0	26055748-26056467	26055976-26056695
HIST1H1E	H1.4,H1e,H1F4,H1s-4	HGNC:4718	3008	chr6	0.7	2	Cancer Papers(1), TCGA_GC_MSS(8)	1	Nature_PANCAN21	53	-0.52	FALSE	8	0	26156361-26157080	26156589-26157308
HIST1H2AM	H2A.1,H2A/n,H2AFN	HGNC:4735	8336	chr6	0.4	2	Cancer Papers(1), TCGA_GC_MSS(3)	1	TCGA_EC	#N/A	#N/A	FALSE	3	0	27892743-27893162	27860521-27860940
HIST1H2BD	H2B/b,H2BFB	HGNC:4747	3017	chr6	0.4	2	Cancer Papers(2), TCGA_GC_MSS(4)	2	TCGA_EC,TCGA_PANCAN12	80	-0.16	FALSE	4	0	26158150-26158569	26158378-26158797
HIST1H3B	H3/l,H3FL	HGNC:4776	8358	chr6	0.4	3	Cancer Papers(1), COSMIC cancer gene census, TCGA_GC_MSS(1)	1	Nature_PANCAN21	0	-0.24	TRUE	1	0	26031615-26032094	26031843-26032322
HIST1H4E	H4/j,H4FJ	HGNC:4790	8367	chr6	0.3	1	Cancer Papers(1)	1	Nature_PANCAN21	53	-0.51	FALSE	0	0	26204621-26204980	26204849-26205208
HLA-A		HGNC:4931	3105	chr6	1.1	3	Cancer Papers(7), COSMIC cancer gene census, TCGA_GC_MSS(15)	7	TCGA_LUSCC,TCGA_HDNKSC,Nature_PANCAN21,NatMed_PC-Het,NatMed_PC-Het_GC,NatMed_PC-Het_BLAD,NatMed_PC-Het_GLIO	99	-0.23	TRUE	15	0	29942500-29942679,29942742-29943041,29943256-29943555,29944110-29944409,29944447-29944686,29944985-29945164,29945168-29945347,29945363-29945542	29910277-29910456,29910519-29910818,29911033-29911332,29911887-29912186,29912224-29912463,29912762-29912941,29912945-29913124,29913140-29913319
HLA-B	AS	HGNC:4932	3106	chr6	1.1	3	Cancer Papers(5), TCGA_GC_MSS(20), LCC_GC_MSS(3)	5	TCGA_GAC,Nature_PANCAN21,NatMed_PC-Het,NatMed_PC-Het_GC,NatMed_PC-Het_BLAD	99	-0.24	FALSE	20	3	31354415-31354738,31355045-31355284,31355305-31355604,31355689-31355868,31356155-31356454,31356666-31357212	31322192-31322515,31322822-31323061,31323082-31323381,31323466-31323645,31323932-31324231,31324443-31324989
HLA-DRB1	HLA-DR1B	HGNC:4948	3123	chr6	0.9	2	Cancer Papers(1), LCC_GC_MSS(1)	1	TCGA_BC	93	-0.36	FALSE	0	1	32579008-32579187,32580182-32580361,32580681-32580920,32581518-32581877,32584094-32584393,32589603-32589782	32546785-32546964,32547959-32548138,32548458-32548697,32549295-32549654,32551871-32552170,32557380-32557559
HMBS	PBGD,PORC,UPS	HGNC:4982	3145	chr11	1.1	1	Rahman cancer gene list	0		77	0.22	FALSE	0	0	119084952-119085191,119088192-119088371,119088594-119088833,119089017-119089334,119089632-119089811,119089939-119090118,119090138-119090317,119091350-119091589,119092055-119092234,119092344-119092583,119092695-119092874,119092888-119093067,119093077-119093316	118955662-118955901,118958902-118959081,118959304-118959543,118959727-118960044,118960342-118960521,118960649-118960828,118960848-118961027,118962060-118962299,118962765-118962944,118963054-118963293,118963405-118963584,118963598-118963777,118963787-118964026
HMCN1	ARMD1,FBLN6,FIBL-6,FIBL6	HGNC:19194	83872	chr1	16.9	3	Cancer Papers(1), TCGA_GC_MSS(64), LCC_GC_MSS(9)	1	TCGA_DGLIO	52	-0.41	FALSE	64	9	185734764-185735063,185845971-185846150,185864429-185864668,185865682-185865921,185909303-185909542,185911607-185911846,185922319-185922558,185923372-185923671,185925020-185925259,185928487-185928726,185933537-185933836,185962469-185962708,185963712-185963951,185965739-185965978,185970294-185970533,185977764-185978003,185980936-185981115,185982206-185982445,185984121-185984360,185987368-185987607…	185703896-185704195,185815103-185815282,185833561-185833800,185834814-185835053,185878435-185878674,185880739-185880978,185891451-185891690,185892504-185892803,185894152-185894391,185897619-185897858,185902669-185902968,185931601-185931840,185932844-185933083,185934871-185935110,185939426-185939665,185946896-185947135,185950068-185950247,185951338-185951577,185953253-185953492,185956500-185956739…
HNRNPK	CSBP,HNRPK,TUNP	HGNC:5044	3190	chr9	1.4	1	Cancer Papers(1)	1	TCGA_AML	99	-0.16	FALSE	0	0	83969275-83969513,83970122-83970361,83970688-83970994,83971177-83971416,83971609-83971788,83971856-83972215,83972765-83973004,83973223-83973462,83973848-83974027,83974463-83974642,83975397-83975576,83976933-83977112,83977648-83977827,83978134-83978313	86584190-86584428,86585037-86585276,86585603-86585909,86586092-86586331,86586524-86586703,86586771-86587130,86587680-86587919,86588138-86588377,86588763-86588942,86589378-86589557,86590312-86590491,86591848-86592027,86592563-86592742,86593049-86593228
HPD	4-HPPD,4HPPD,GLOD3,PPD	HGNC:5147	3242	chr12	1.2	1	Cancer Papers(1)	1	TCGA_EC	56	-0.16	FALSE	0	0	121839663-121840109,121843651-121843890,121846808-121846987,121847013-121847252,121848948-121849127,121849619-121849858,121854658-121854837,121856275-121856454,121856514-121856693,121857277-121857516,121857698-121857877,121858610-121858911	122277569-122278015,122281557-122281796,122284714-122284893,122284919-122285158,122286854-122287033,122287525-122287764,122292564-122292743,122294181-122294360,122294420-122294599,122295183-122295422,122295604-122295783,122296516-122296817
HRAS	HRAS1	HGNC:5173	3265	chr11	0.6	3	Cancer Papers(6), COSMIC cancer gene census, LCC_GC_MSS(1), Rahman cancer gene list	6	TCGA_LUSCC,TCGA_BLADU,TCGA_PROS,TCGA_PTHY,Nature_PANCAN21,Nature_WG_BC	88	-0.83	TRUE	0	1	532576-532815,533237-533652,533735-533974,534147-534386	532576-532815,533237-533652,533735-533974,534147-534386
HSP90AA1	FLJ31884,Hsp89,Hsp90,HSP90N,HSPC1,HSPCA	HGNC:5253	3320	chr14	2.6	4	Cancer Papers(3), COSMIC cancer gene census, TCGA_GC_MSS(10), LCC_GC_MSS(1)	3	NatMed_PC-Het,NatMed_PC-Het_GC,NatMed_PC-Het_BLAD	99	-0.72	TRUE	10	1	102081647-102081886,102082098-102082457,102082910-102083089,102083113-102083352,102083500-102083739,102083768-102084007,102084362-102084831,102084938-102085117,102085245-102085484,102085731-102086150,102086178-102086417,102101860-102102099,102139207-102139446	102547984-102548223,102548435-102548794,102549247-102549426,102549450-102549689,102549837-102550076,102550105-102550344,102550699-102551168,102551275-102551454,102551582-102551821,102552068-102552487,102552515-102552754,102568197-102568436,102605544-102605783
HSP90AB1	HSPC2,HSPCB	HGNC:5258	3326	chr6	2.2	4	Cancer Papers(1), COSMIC cancer gene census, TCGA_GC_MSS(6), LCC_GC_MSS(2)	1	Nature_PANCAN21	99	-0.16	TRUE	6	2	44248583-44248822,44249360-44249599,44249635-44249874,44249968-44250322,44250435-44250674,44251011-44251250,44251393-44251632,44251691-44251930,44251983-44252282,44253032-44253391,44253424-44253885	44216320-44216559,44217097-44217336,44217372-44217611,44217705-44218059,44218172-44218411,44218748-44218987,44219130-44219369,44219428-44219667,44219720-44220019,44220769-44221128,44221161-44221622
HSPA1A	HSP70-1,HSPA1	HGNC:5232	3303	chr6	1.9	1	Cancer Papers(3)	3	NatMed_PC-Het,NatMed_PC-Het_GC,NatMed_PC-Het_MELA	#N/A	#N/A	FALSE	0	0	31815730-31817709	31783507-31785486
ICAM1	BB2,CD54	HGNC:5344	3383	chr19	1.6	1	Cancer Papers(3)	3	NatMed_PC-Het,NatMed_PC-Het_GC,NatMed_PC-Het_HDNK	82	-0.22	FALSE	0	0	10271103-10271282,10274747-10275046,10283454-10283813,10283997-10284356,10284380-10284679,10284756-10285055,10285081-10285320	10381779-10381958,10385423-10385722,10394130-10394489,10394673-10395032,10395056-10395355,10395432-10395731,10395757-10395996
ICK	KIAA0936,LCK2,MGC46090,MRK	HGNC:21219	22858	chr6	1.9	3	Cancer Papers(1), TCGA_GC_MSS(6), LCC_GC_MSS(1)	1	TCGA_EC	78	0.47	FALSE	6	1	53005106-53005345,53006256-53006495,53009354-53009593,53011723-53011962,53012012-53012251,53013642-53014001,53016047-53016286,53018296-53018535,53019173-53019412,53031015-53031194,53032474-53032713,53037876-53038055,53041066-53041305	52869904-52870143,52871054-52871293,52874152-52874391,52876521-52876760,52876810-52877049,52878440-52878799,52880845-52881084,52883094-52883333,52883971-52884210,52895813-52895992,52897272-52897511,52902674-52902853,52905864-52906103
IDH1		HGNC:5382	3417	chr2	1.2	4	Cancer Papers(6), COSMIC cancer gene census, TCGA_GC_MSS(2), LCC_GC_MSS(1)	6	TCGA_DGLIO,TCGA_AML,TCGA_CMELA,TCGA_PANCAN12,Nature_PANCAN21,TCGA_GLIO_Sub_GLIO	94	0.15	TRUE	2	1	208237034-208237213,208239032-208239271,208239813-208240052,208241950-208242189,208243396-208243635,208245252-208245491,208248333-208248692,208251371-208251610	209101758-209101937,209103756-209103995,209104537-209104776,209106674-209106913,209108120-209108359,209109976-209110215,209113057-209113416,209116095-209116334
IDH2		HGNC:5383	3418	chr15	1.4	3	Cancer Papers(5), COSMIC cancer gene census, TCGA_GC_MSS(4)	5	TCGA_DGLIO,TCGA_AML,TCGA_PANCAN12,SciRprt_PANCAN12,Nature_PANCAN21	99	1.46	TRUE	4	0	90084220-90084399,90084772-90084951,90084960-90085139,90085211-90085450,90087068-90087307,90087387-90087626,90088311-90088786,90090442-90090681,90091509-90091688,90102213-90102452	90627452-90627631,90628004-90628183,90628192-90628371,90628443-90628682,90630300-90630539,90630619-90630858,90631543-90632018,90633674-90633913,90634741-90634920,90645445-90645684
IGF1R	CD221,IGFIR,IGFR,JTK13,MGC18216	HGNC:5465	3480	chr15	4.1	2	Cancer Papers(4), TCGA_GC_MSS(14)	4	NatMed_PC-Het,NatMed_PC-Het_GC,NatMed_PC-Het_BLAD,Nature_WG_BC	81	0.13	FALSE	14	0	98649539-98649718,98707535-98708134,98891301-98891660,98896711-98896950,98899429-98899668,98908672-98908911,98911258-98911497,98913013-98913312,98915928-98916167,98916654-98916893,98922110-98922469,98923824-98924063,98924485-98924724,98929489-98929728,98930180-98930359,98934789-98935088,98935251-98935490,98939161-98939400,98942868-98943107,98948521-98948760,98957042-98957461	99192768-99192947,99250764-99251363,99434530-99434889,99439940-99440179,99442658-99442897,99451901-99452140,99454487-99454726,99456242-99456541,99459157-99459396,99459883-99460122,99465339-99465698,99467053-99467292,99467714-99467953,99472718-99472957,99473409-99473588,99478018-99478317,99478480-99478719,99482390-99482629,99486097-99486336,99491750-99491989,99500271-99500690
IGF2BP3	CT98,IMP-3,IMP3	HGNC:28868	10643	chr7	1.7	1	Cancer Papers(1)	1	TCGA_GAC	41	-0.23	FALSE	0	0	23312321-23312500,23312672-23312911,23313468-23313707,23317586-23317765,23319076-23319315,23342007-23342246,23343666-23343905,23345881-23346120,23347547-23347786,23351266-23351625,23361476-23361805,23418710-23418889,23468422-23468601,23469903-23470142	23351940-23352119,23352291-23352530,23353087-23353326,23357205-23357384,23358695-23358934,23381626-23381865,23383285-23383524,23385500-23385739,23387166-23387405,23390885-23391244,23401095-23401424,23458329-23458508,23508041-23508220,23509522-23509761
IL1RL1	DER4,FIT-1,IL33R,ST2,ST2L,ST2V,T1	HGNC:5998	9173	chr2	1.7	1	Cancer Papers(1)	1	TCGA_DGLIO	80	0.4	FALSE	0	0	102338184-102338363,102338822-102339061,102340065-102340304,102340627-102340866,102341153-102341392,102342169-102342348,102342987-102343226,102343231-102343470,102347898-102348137,102349043-102349282,102351519-102351938	102954644-102954823,102955282-102955521,102956525-102956764,102957087-102957326,102957613-102957852,102958629-102958808,102959447-102959686,102959691-102959930,102964358-102964597,102965503-102965742,102967979-102968398
IL2RG	CD132,CIDX,IMD4,SCIDX1	HGNC:6010	3561	chrX	1.1	1	Cancer Papers(1)	1	TCGA_GAC	76	-0.19	FALSE	0	0	71107709-71107948,71108222-71108401,71108557-71108736,71109189-71109428,71110106-71110345,71110476-71110715,71110878-71111117,71111348-71111587	70327559-70327798,70328072-70328251,70328407-70328586,70329039-70329278,70329956-70330195,70330326-70330565,70330728-70330967,70331198-70331437
IL4R	CD124	HGNC:6015	3566	chr16	2.5	2	Cancer Papers(5), LCC_GC_MSS(1)	5	TCGA_DGLIO,NatMed_PC-Het,NatMed_PC-Het_GLIO,NatMed_PC-Het_MELA,NatMed_PC-Het_PROS	92	0.08	FALSE	0	1	27340149-27340328,27340926-27341105,27341211-27341390,27342070-27342309,27344825-27345064,27345112-27345291,27346423-27346662,27352498-27352737,27355768-27355947,27358865-27359044,27360701-27360880,27360890-27361069,27362231-27363850,27364069-27364308	27351470-27351649,27352247-27352426,27352532-27352711,27353391-27353630,27356146-27356385,27356433-27356612,27357744-27357983,27363819-27364058,27367089-27367268,27370186-27370365,27372022-27372201,27372211-27372390,27373552-27375171,27375390-27375629
IL7R	CD127	HGNC:6024	3575	chr5	1.4	4	Cancer Papers(1), COSMIC cancer gene census, TCGA_GC_MSS(8), LCC_GC_MSS(4)	1	Nature_PANCAN21	74	0.13	TRUE	8	4	35856956-35857135,35860801-35861040,35867272-35867571,35871015-35871254,35873444-35873683,35874406-35874585,35875383-35875622,35875965-35876504	35857058-35857237,35860903-35861142,35867374-35867673,35871117-35871356,35873546-35873785,35874508-35874687,35875485-35875724,35876067-35876606
IMPG2	IPM200,RP56	HGNC:18362	50939	chr3	3.7	2	Cancer Papers(1), LCC_GC_MSS(1)	1	TCGA_GAC	46	-0.22	FALSE	0	1	101226885-101227064,101228747-101228926,101229365-101229604,101230931-101231170,101232766-101233005,101242678-101242917,101243498-101244817,101245774-101246133,101253649-101253828,101257501-101257800,101267431-101267610,101269454-101269633,101273542-101273781,101275614-101275793,101276599-101276778,101291405-101291584,101304109-101304348,101319558-101319857,101320240-101320419	100945729-100945908,100947591-100947770,100948209-100948448,100949775-100950014,100951610-100951849,100961522-100961761,100962342-100963661,100964618-100964977,100972493-100972672,100976345-100976644,100986275-100986454,100988298-100988477,100992386-100992625,100994458-100994637,100995443-100995622,101010249-101010428,101022953-101023192,101038402-101038701,101039084-101039263
ING1	p24ING1c,p33,p33ING1,p33ING1b,p47,p47ING1a	HGNC:6062	3621	chr13	1.3	1	Cancer Papers(1)	1	Nature_PANCAN21	74	-0.45	FALSE	0	0	110712886-110713065,110714084-110714323,110715426-110716025,110719191-110719970	111365233-111365412,111366431-111366670,111367773-111368372,111371538-111372317
INIP	C9orf80,HSPC043,hSSBIP1,MISE,SOSS-C	HGNC:24994	58493	chr9	0.3	1	DNA repair list	0		72	-0.35	FALSE	0	0	112687449-112687688,112689482-112689661,112694089-112694328,112716383-112716562	115449729-115449968,115451762-115451941,115456369-115456608,115478663-115478842
INPPL1	SHIP2	HGNC:6080	3636	chr11	3.8	2	Cancer Papers(1), LCC_GC_MSS(3)	1	Nature_PANCAN21	95	0.35	FALSE	0	3	72225006-72225245,72228132-72228542,72228667-72228906,72229040-72229279,72229422-72229601,72229618-72229797,72229882-72230061,72230076-72230534,72230727-72230966,72230971-72231210,72231437-72231676,72232198-72232377,72232575-72232814,72232835-72233014,72233029-72233208,72233392-72233571,72233610-72233789,72234218-72234457,72234481-72234660,72235070-72235249,72235254-72235493,72235624-72236035,722…	71936050-71936289,71939176-71939586,71939711-71939950,71940084-71940323,71940466-71940645,71940662-71940841,71940926-71941105,71941120-71941578,71941771-71942010,71942015-71942254,71942481-71942720,71943242-71943421,71943619-71943858,71943879-71944058,71944073-71944252,71944436-71944615,71944654-71944833,71945262-71945501,71945525-71945704,71946114-71946293,71946298-71946537,71946668-71947079,719…
INTS12	INT12,PHF22,SBBI22	HGNC:25067	57117	chr4	1.4	2	Cancer Papers(1), LCC_GC_MSS(1)	1	Nature_PANCAN21	76	-0.03	FALSE	0	1	105682695-105683354,105686645-105686884,105691936-105692175,105693273-105693512,105695472-105695711,105699812-105700051,105840116-105840295	106603852-106604511,106607802-106608041,106613093-106613332,106614430-106614669,106616629-106616868,106620969-106621208,106761273-106761452
IPO7	Imp7,RANBP7	HGNC:9852	10527	chr11	3.1	1	Cancer Papers(1)	1	Nature_PANCAN21	90	-0.42	FALSE	0	0	9384716-9384895,9403241-9403420,9408443-9408682,9409887-9410126,9414213-9414452,9417014-9417193,9420368-9420547,9420566-9420745,9422953-9423192,9423737-9423916,9424862-9425041,9425084-9425323,9428495-9428674,9428994-9429233,9429634-9429873,9430819-9431058,9433513-9433903,9434893-9435072,9436229-9436408,9437714-9438013,9438103-9438222,9440438-9440677,9442019-9442258,9445056-9445235	9406263-9406442,9424788-9424967,9429990-9430229,9431434-9431673,9435760-9435999,9438561-9438740,9441915-9442094,9442113-9442292,9444500-9444739,9445284-9445463,9446409-9446588,9446631-9446870,9450042-9450221,9450541-9450780,9451181-9451420,9452366-9452605,9455060-9455450,9456440-9456619,9457776-9457955,9459261-9459560,9459650-9459769,9461985-9462224,9463566-9463805,9466603-9466782
IRF2		HGNC:6117	3660	chr4	1.1	2	Cancer Papers(1), TCGA_GC_MSS(14)	1	TCGA_GAC	88	0.19	FALSE	14	0	184388732-184389091,184390636-184390815,184398877-184399116,184407111-184407350,184408097-184408336,184418100-184418279,184418487-184418726,184419411-184419608,184428616-184428855,184428931-184429110	185309886-185310245,185311790-185311969,185320031-185320270,185328265-185328504,185329251-185329490,185339254-185339433,185339641-185339880,185340565-185340762,185349770-185350009,185350085-185350264
IRF4	LSIRF,MUM1	HGNC:6119	3662	chr6	1.4	3	Cancer Papers(1), COSMIC cancer gene census, TCGA_GC_MSS(7)	1	Nature_PANCAN21	60	-0.16	TRUE	7	0	393141-393380,394794-395033,395801-395980,397060-397299,398762-399001,401391-401810,404954-405193,406739-406918,407398-407637	393141-393380,394794-395033,395801-395980,397060-397299,398762-399001,401391-401810,404954-405193,406739-406918,407398-407637
IRF6	LPS,OFC6,VWS,VWS1	HGNC:6121	3664	chr1	1.4	1	Cancer Papers(1)	1	Nature_PANCAN21	93	0.61	FALSE	0	0	209788382-209788681,209789606-209789845,209790481-209790900,209792228-209792467,209795234-209795473,209796330-209796569,209801207-209801446	209961727-209962026,209962951-209963190,209963826-209964245,209965573-209965812,209968579-209968818,209969675-209969914,209974552-209974791
ITGA4	CD49d,CD49D	HGNC:6140	3676	chr2	3.1	1	Cancer Papers(1)	1	TCGA_CMELA	59	-0.21	FALSE	0	0	181457633-181457872,181458137-181458376,181474893-181475343,181475746-181475925,181478701-181478880,181480082-181480321,181481551-181481730,181482301-181482702,181485817-181486056,181493282-181493461,181494677-181494856,181495304-181495483,181495740-181495979,181498580-181498819,181509613-181509852,181511647-181511826,181522146-181522385,181523395-181523574,181524121-181524300,181525157-181525336…	182322360-182322599,182322864-182323103,182339620-182340070,182340473-182340652,182343428-182343607,182344809-182345048,182346278-182346457,182347028-182347429,182350544-182350783,182358009-182358188,182359404-182359583,182360031-182360210,182360467-182360706,182363307-182363546,182374340-182374579,182376374-182376553,182386873-182387112,182388122-182388301,182388848-182389027,182389884-182390063…
ITGAL	CD11A,LFA-1	HGNC:6148	3683	chr16	3.5	2	Cancer Papers(3), TCGA_GC_MSS(15)	3	NatMed_PC-Het,NatMed_PC-Het_BLAD,NatMed_PC-Het_MELA	66	-0.2	FALSE	15	0	30472778-30472957,30473952-30474311,30475225-30475636,30479030-30479269,30479276-30479515,30481392-30481631,30483776-30484015,30484068-30484307,30489029-30489439,30494168-30494407,30494662-30494901,30496076-30496315,30496381-30496620,30499034-30499273,30499294-30499533,30504130-30504309,30505182-30505515,30506666-30506905,30510296-30510535,30510831-30511182,30513719-30513898,30516910-30517149,305…	30484099-30484278,30485273-30485632,30486546-30486957,30490351-30490590,30490597-30490836,30492713-30492952,30495097-30495336,30495389-30495628,30500350-30500760,30505489-30505728,30505983-30506222,30507397-30507636,30507702-30507941,30510355-30510594,30510615-30510854,30515451-30515630,30516503-30516836,30517987-30518226,30521617-30521856,30522152-30522503,30525040-30525219,30528231-30528470,305…
ITGB7		HGNC:6162	3695	chr12	2.4	2	Cancer Papers(1), LCC_GC_MSS(2)	1	Nature_PANCAN21	62	-0.23	FALSE	0	2	53191506-53191804,53191819-53192058,53192314-53192553,53192681-53192920,53193102-53193401,53193685-53193924,53194151-53194390,53195329-53195508,53195584-53195763,53196000-53196239,53196550-53196849,53197458-53197697,53197731-53197970,53200223-53200462	53585290-53585588,53585603-53585842,53586098-53586337,53586465-53586704,53586886-53587185,53587469-53587708,53587935-53588174,53589113-53589292,53589368-53589547,53589784-53590023,53590334-53590633,53591242-53591481,53591515-53591754,53594007-53594246
ITK	EMT,LYK,PSCTK2	HGNC:6171	3702	chr5	1.9	3	Rahman cancer gene list, TCGA_GC_MSS(4), COSMIC cancer gene census	0		60	0.08	TRUE	4	0	157180927-157181166,157208821-157209060,157211238-157211417,157214135-157214374,157217797-157217976,157222819-157223058,157228239-157228418,157232277-157232456,157238060-157238239,157240006-157240245,157241593-157241772,157243589-157243828,157244250-157244489,157245668-157246059,157248809-157249048,157252553-157252732	156607938-156608177,156635832-156636071,156638249-156638428,156641146-156641385,156644807-156644986,156649829-156650068,156655249-156655428,156659287-156659466,156665070-156665249,156667016-156667255,156668603-156668782,156670599-156670838,156671260-156671499,156672678-156673069,156675819-156676058,156679563-156679742
ITPKB	IP3-3KB,IP3KB	HGNC:6179	3707	chr1	2.8	2	Cancer Papers(1), LCC_GC_MSS(3)	1	Nature_PANCAN21	78	-0.85	FALSE	0	3	226634659-226634898,226637625-226637804,226639488-226639727,226641903-226642142,226647154-226647393,226648632-226648811,226707824-226708003,226735504-226737183,226737191-226737490	226822360-226822599,226825326-226825505,226827189-226827428,226829604-226829843,226834855-226835094,226836333-226836512,226895525-226895704,226923205-226924884,226924892-226925191
IWS1	DKFZp761G0123,FLJ10006,FLJ14655,FLJ32319	HGNC:25467	55677	chr2	2.5	1	Cancer Papers(1)	1	TCGA_GAC	88	-0.36	FALSE	0	0	127470278-127470457,127480990-127481229,127486489-127486728,127489117-127489296,127489768-127490007,127491910-127492149,127493226-127493465,127494823-127495002,127495953-127496192,127498099-127498278,127502754-127502933,127503362-127503601,127504648-127505787,127506625-127506804,127523614-127523853,127526102-127526281,127526320-127526499,127526570-127526749	128227854-128228033,128238566-128238805,128244065-128244304,128246693-128246872,128247344-128247583,128249486-128249725,128250802-128251041,128252399-128252578,128253529-128253768,128255675-128255854,128260330-128260509,128260938-128261177,128262224-128263363,128264201-128264380,128281190-128281429,128283678-128283857,128283896-128284075,128284146-128284325
JUP	CTNNG,DP3,DPIII,PDGB,PKGB	HGNC:6207	3728	chr17	2.2	2	Cancer Papers(4), LCC_GC_MSS(1)	4	NatMed_PC-Het,NatMed_PC-Het_GC,NatMed_PC-Het_BLAD,NatMed_PC-Het_MELA	97	-0.13	FALSE	0	1	41619551-41619730,41620457-41621148,41621554-41621793,41622313-41622552,41622901-41623080,41755700-41755939,41756105-41756284,41757356-41757828,41758339-41758578,41758673-41758912,41762972-41763331,41764645-41765114,41767360-41767599,41768938-41769237,41769398-41769697,41771631-41771870	39775803-39775982,39776709-39777400,39777806-39778045,39778565-39778804,39779153-39779332,39911952-39912191,39912357-39912536,39913608-39914080,39914591-39914830,39914925-39915164,39919224-39919583,39920897-39921366,39923612-39923851,39925190-39925489,39925650-39925949,39927883-39928122
KAT2A	GCN5,GCN5L2,PCAF-b	HGNC:4201	2648	chr17	2.5	1	Cancer Papers(1)	1	TCGA_PRENCC	96	-0.68	FALSE	0	0	42113626-42113865,42113965-42114144,42114161-42114666,42114844-42115083,42115658-42115897,42116978-42117217,42117372-42117611,42117626-42118081,42118230-42118469,42119219-42119458,42119508-42119747,42119985-42120164,42120178-42120417,42120648-42120887,42120940-42121239,42121268-42121447	40265644-40265883,40265983-40266162,40266179-40266684,40266862-40267101,40267676-40267915,40268996-40269235,40269390-40269629,40269644-40270099,40270248-40270487,40271237-40271476,40271526-40271765,40272003-40272182,40272196-40272435,40272666-40272905,40272958-40273257,40273286-40273465
KCNN3	hSK3,KCa2.3,SKCA3	HGNC:6292	3782	chr1	2.2	2	Cancer Papers(1), LCC_GC_MSS(2)	1	TCGA_BC	55	-0.61	FALSE	0	2	154707944-154708303,154713409-154713588,154714820-154715059,154725851-154726090,154732954-154733193,154736976-154737155,154771944-154772423,154822047-154822226,154859614-154859793,154869013-154869732,154869861-154870040	154680420-154680779,154685885-154686064,154687296-154687535,154698327-154698566,154705430-154705669,154709452-154709631,154744420-154744899,154794523-154794702,154832090-154832269,154841489-154842208,154842337-154842516
KDM1A	AOF2,BHC110,KDM1,KIAA0601,LSD1	HGNC:29079	23028	chr1	2.6	1	Cancer Papers(1)	1	TCGA_PRENCC	93	-0.15	FALSE	0	0	23019458-23019984,23030432-23030671,23044367-23044546,23050329-23050568,23053710-23053889,23055025-23055204,23055865-23056104,23057435-23057614,23059030-23059209,23059267-23059446,23065909-23066088,23068490-23068729,23069016-23069195,23071172-23071411,23072071-23072250,23073219-23073458,23077174-23077413,23078952-23079191,23079490-23079729,23081390-23081629,23082173-23082412,23083152-23083391	23345951-23346477,23356925-23357164,23370860-23371039,23376822-23377061,23380203-23380382,23381518-23381697,23382358-23382597,23383928-23384107,23385523-23385702,23385760-23385939,23392402-23392581,23394983-23395222,23395509-23395688,23397665-23397904,23398564-23398743,23399712-23399951,23403667-23403906,23405445-23405684,23405983-23406222,23407883-23408122,23408666-23408905,23409645-23409884
KDM1B	AOF1,bA204B7.3,C6orf193,dJ298J15.2,FLJ33898,FLJ34109,FLJ43328,LSD2	HGNC:21577	221656	chr6	1.9	2	Cancer Papers(1), LCC_GC_MSS(1)	1	TCGA_PRENCC	68	-1.22	FALSE	0	1	18159831-18160010,18161271-18161510,18162790-18162969,18166203-18166442,18171301-18171540,18185701-18185880,18187777-18188016,18191169-18191408,18197025-18197264,18197534-18197713,18200388-18200627,18201452-18201691,18205481-18205720,18207344-18207583,18208078-18208257,18212426-18212665,18213599-18213838,18214948-18215187,18217689-18217928,18221861-18222040	18160062-18160241,18161502-18161741,18163021-18163200,18166434-18166673,18171532-18171771,18185932-18186111,18188008-18188247,18191400-18191639,18197256-18197495,18197765-18197944,18200619-18200858,18201683-18201922,18205712-18205951,18207575-18207814,18208309-18208488,18212657-18212896,18213830-18214069,18215179-18215418,18217920-18218159,18222092-18222271
KDM4B	JMJD2B,KIAA0876,TDRD14B	HGNC:29136	23030	chr19	3.4	1	Cancer Papers(1)	1	TCGA_PRENCC	79	-0.47	FALSE	0	0	5032841-5033080,5039804-5040043,5041074-5041313,5047453-5047692,5070945-5071124,5077299-5077538,5082316-5082555,5110600-5110839,5111340-5111579,5111716-5111895,5119049-5119288,5119633-5119872,5131060-5131539,5131827-5132066,5133852-5134091,5135300-5135599,5137210-5137389,5137559-5137738,5137896-5138135,5140204-5140383,5143940-5144179,5144210-5144449,5144723-5144962,5150314-5150493,5151303-5151542	5032852-5033091,5039815-5040054,5041085-5041324,5047464-5047703,5070956-5071135,5077310-5077549,5082327-5082566,5110611-5110850,5111351-5111590,5111727-5111906,5119060-5119299,5119644-5119883,5131071-5131550,5131838-5132077,5133863-5134102,5135311-5135610,5137221-5137400,5137570-5137749,5137907-5138146,5140215-5140394,5143951-5144190,5144221-5144460,5144734-5144973,5150325-5150504,5151314-5151553
KDM5B	CT31,JARID1B,PLU-1,PPP1R98,RBBP2H1A	HGNC:18039	10765	chr1	4.7	2	Cancer Papers(1), LCC_GC_MSS(3)	1	TCGA_PRENCC	79	-0.17	FALSE	0	3	202728985-202729224,202729687-202730046,202730866-202731105,202731764-202732003,202733374-202733913,202735388-202735627,202736183-202736422,202740623-202740862,202741335-202741754,202742328-202742567,202742610-202742849,202745800-202746039,202746113-202746352,202748922-202749161,202750599-202750838,202752866-202753105,202755242-202755481,202756317-202756556,202758331-202758570,202760374-202760613…	202698113-202698352,202698815-202699174,202699994-202700233,202700892-202701131,202702502-202703041,202704516-202704755,202705311-202705550,202709751-202709990,202710463-202710882,202711456-202711695,202711738-202711977,202714928-202715167,202715241-202715480,202718050-202718289,202719727-202719966,202721994-202722233,202724370-202724609,202725445-202725684,202727459-202727698,202729502-202729741…
KDM5C	DXS1272E,JARID1C,MRX13,SMCX,XE169	HGNC:11114	8242	chrX	4.7	4	Cancer Papers(4), COSMIC cancer gene census, TCGA_GC_MSS(15), LCC_GC_MSS(2)	4	TCGA_PRENCC,TCGA_CCRENCC,TCGA_PANCAN12,Nature_PANCAN21	91	-0.09	TRUE	15	2	53192701-53192880,53192940-53193359,53193417-53193656,53193722-53193901,53194109-53194768,53194880-53195119,53195201-53195440,53195865-53196104,53196655-53197074,53197704-53197943,53198444-53198683,53198706-53198945,53198948-53199187,53201527-53201766,53201794-53202033,53210375-53210614,53210647-53210886,53211456-53211695,53211727-53211966,53214648-53214887,53215766-53216005,53216016-53216255,532…	53221883-53222062,53222122-53222541,53222599-53222838,53222904-53223083,53223291-53223950,53224062-53224301,53224383-53224622,53225047-53225286,53225837-53226256,53226886-53227125,53227626-53227865,53227888-53228127,53228130-53228369,53230709-53230948,53230976-53231215,53239557-53239796,53239829-53240068,53240638-53240877,53240909-53241148,53243830-53244069,53244948-53245187,53245198-53245437,532…
KDM6A	UTX	HGNC:12637	7403	chrX	4.4	4	Cancer Papers(6), COSMIC cancer gene census, TCGA_GC_MSS(12), LCC_GC_MSS(1)	6	TCGA_BLADU,TCGA_PRENCC,TCGA_PANCAN12,SciRprt_PANCAN12,Nature_PANCAN21,Nature_WG_BC	79	0.46	TRUE	12	1	44873417-44873822,44873866-44874045,44961218-44961457,44974601-44974780,45010900-45011079,45020550-45020789,45034868-45035047,45037582-45037761,45051666-45051845,45053772-45054011,45058965-45059144,45059237-45059476,45059969-45060208,45060567-45060806,45061282-45061461,45062578-45062817,45063410-45063829,45069548-45070387,45076642-45076881,45078333-45078572,45079129-45079368,45082518-45082841,450…	44732663-44733068,44733112-44733291,44820463-44820702,44833846-44834025,44870145-44870324,44879795-44880034,44894113-44894292,44896827-44897006,44910911-44911090,44913017-44913256,44918210-44918389,44918482-44918721,44919214-44919453,44919812-44920051,44920527-44920706,44921823-44922062,44922655-44923074,44928793-44929632,44935887-44936126,44937578-44937817,44938374-44938613,44941763-44942086,449…
KDM6B	JMJD3,KIAA0346	HGNC:29012	23135	chr17	5	1	Cancer Papers(1)	1	TCGA_PRENCC	86	0.07	FALSE	0	0	7845503-7845742,7845831-7846010,7846068-7846307,7846356-7846535,7846540-7846865,7846880-7847391,7847399-7847661,7847780-7848559,7848670-7849749,7849764-7850003,7850005-7850244,7851004-7851243,7851272-7851841,7851888-7852362,7852446-7852685,7852943-7853182,7853186-7853545	7748821-7749060,7749149-7749328,7749386-7749625,7749674-7749853,7749858-7750183,7750198-7750709,7750717-7750979,7751098-7751877,7751988-7753067,7753082-7753321,7753323-7753562,7754322-7754561,7754590-7755159,7755206-7755680,7755764-7756003,7756261-7756500,7756504-7756863
KDR	CD309,FLK1,VEGFR,VEGFR2	HGNC:6307	3791	chr4	4.1	4	Cancer Papers(8), COSMIC cancer gene census, TCGA_GC_MSS(13), LCC_GC_MSS(2)	8	NatMed_PC-Het,NatMed_PC-Het_GC,NatMed_PC-Het_BLAD,NatMed_PC-Het_LUAD,NatMed_PC-Het_LUSC,NatMed_PC-Het_GLIO,NatMed_PC-Het_LG-Gli,NatMed_PC-Het_MELA	78	-0.21	TRUE	13	2	55079902-55080201,55081909-55082088,55082496-55082675,55087563-55087802,55088801-55089040,55089334-55089513,55089627-55089866,55089897-55090136,55092576-55092755,55094759-55094998,55095531-55095710,55096166-55096405,55097594-55097833,55098085-55098324,55098630-55098869,55101871-55102110,55102315-55102554,55104604-55105023,55105766-55106005,55106629-55106868,55107695-55107934,55110365-55110830,551…	55946069-55946368,55948076-55948255,55948663-55948842,55953730-55953969,55954968-55955207,55955501-55955680,55955794-55956033,55956064-55956303,55958743-55958922,55960926-55961165,55961698-55961877,55962333-55962572,55963761-55964000,55964252-55964491,55964797-55965036,55968038-55968277,55968482-55968721,55970771-55971190,55971933-55972172,55972796-55973035,55973862-55974101,55976532-55976997,559…
KEAP1	INrf2,KIAA0132,KLHL19,MGC10630,MGC1114,MGC20887,MGC4407,MGC9454	HGNC:23177	9817	chr19	1.9	3	Cancer Papers(6), TCGA_GC_MSS(9), LCC_GC_MSS(1), DNA repair list	6	TCGA_LUSCC,TCGA_LUAC,TCGA_PRENCC,TCGA_PANCAN12,SciRprt_PANCAN12,Nature_PANCAN21	90	-0.44	FALSE	9	1	10486615-10486854,10489160-10489399,10489631-10489870,10491560-10492279,10499384-10500043,10503220-10503579	10597291-10597530,10599836-10600075,10600307-10600546,10602236-10602955,10610060-10610719,10613896-10614255
KEL	CD238,ECE3	HGNC:6308	3792	chr7	2.2	2	Cancer Papers(2), LCC_GC_MSS(1)	2	TCGA_DGLIO,Nature_PANCAN21	44	-0.21	FALSE	0	1	142941213-142941452,142942392-142942571,142942840-142943079,142943220-142943399,142943421-142943660,142943713-142943952,142944272-142944451,142944602-142944781,142946142-142946381,142952454-142952693,142953762-142954001,142954158-142954397,142954406-142954585,142957780-142958019,142958228-142958467,142960896-142961135,142961311-142961550,142961744-142961923,142962042-142962294	142638300-142638539,142639479-142639658,142639927-142640166,142640307-142640486,142640508-142640747,142640800-142641039,142641359-142641538,142641689-142641868,142643229-142643468,142649541-142649780,142650849-142651088,142651245-142651484,142651493-142651672,142654867-142655106,142655315-142655554,142657983-142658222,142658398-142658637,142658831-142659010,142659129-142659381
ECPAS	KIAA0368,ECM29,FLJ22036	HGNC:29020	23392	chr9	6.1	2	LCC_GC_MSS(3)	0		91	-0.11	FALSE	0	3	111361956-111362195,111363534-111363713,111366193-111366372,111366455-111366694,111368984-111369223,111370411-111370650,111370654-111370833,111371605-111371844,111372405-111372644,111373113-111373450,111373915-111374094,111375068-111375247,111376419-111376598,111378535-111378774,111383152-111383391,111384456-111384635,111385270-111385509,111386327-111386506,111389520-111389759,111389923-111390162…	114124236-114124475,114125814-114125993,114128473-114128652,114128735-114128974,114131264-114131503,114132691-114132930,114132934-114133113,114133885-114134124,114134685-114134924,114135393-114135730,114136195-114136374,114137348-114137527,114138699-114138878,114140815-114141054,114145432-114145671,114146736-114146915,114147550-114147789,114148607-114148786,114151800-114152039,114152203-114152442…
KIAA0586	JBTS23,Talpid3	HGNC:19960	9786	chr14	4.9	2	LCC_GC_MSS(3)	0		65	-0.4	FALSE	0	3	58427543-58427722,58428201-58428500,58429308-58429487,58430576-58430755,58432333-58432512,58442673-58442912,58443915-58444214,58448297-58448536,58450543-58450782,58453292-58453531,58456636-58456875,58457719-58458018,58458419-58458598,58459807-58460106,58460953-58461192,58465812-58466051,58467709-58467948,58470548-58470787,58472149-58472328,58474582-58474821,58477062-58477301,58482493-58482732,584…	58894261-58894440,58894919-58895218,58896026-58896205,58897294-58897473,58899051-58899230,58909391-58909630,58910633-58910932,58915015-58915254,58917261-58917500,58920010-58920249,58923354-58923593,58924437-58924736,58925137-58925316,58926525-58926824,58927671-58927910,58932530-58932769,58934427-58934666,58937266-58937505,58938867-58939046,58941300-58941539,58943780-58944019,58949211-58949450,589…
MAP3K21	KIAA1804,MLK4	#N/A	84451	chr1	3.1	1	Cancer Papers(0)	0		78	3.18	FALSE	0	0	233327986-233328345,233328402-233328641,233328703-233328942,233346412-233346651,233353761-233354000,233354804-233355043,233362023-233362322,233371979-233372218,233375871-233376110,233376389-233376568,233378901-233379740,233382268-233382747	233463732-233464091,233464148-233464387,233464449-233464688,233482158-233482397,233489507-233489746,233490550-233490789,233497769-233498068,233507725-233507964,233511617-233511856,233512135-233512314,233514647-233515486,233518014-233518493
KIF13A	bA500C11.2	HGNC:14566	63971	chr6	5.4	2	Cancer Papers(1), LCC_GC_MSS(2)	1	TCGA_GAC	73	-1	FALSE	0	2	17760777-17760956,17764078-17764977,17771046-17771285,17771858-17772097,17773411-17773650,17774949-17775128,17777223-17777402,17778903-17779142,17779553-17779732,17780698-17780937,17781119-17781358,17783584-17783763,17785458-17785697,17787736-17787915,17789801-17789980,17794202-17794441,17794518-17794757,17796625-17796864,17799233-17799472,17799913-17800152,17804316-17804555,17805425-17805664,178…	17761008-17761187,17764309-17765208,17771277-17771516,17772089-17772328,17773642-17773881,17775180-17775359,17777454-17777633,17779134-17779373,17779784-17779963,17780929-17781168,17781350-17781589,17783815-17783994,17785689-17785928,17787967-17788146,17790032-17790211,17794433-17794672,17794749-17794988,17796856-17797095,17799464-17799703,17800144-17800383,17804547-17804786,17805656-17805895,178…
KIT	C-Kit,CD117,PBT,SCFR	HGNC:6342	3815	chr4	2.9	4	Cancer Papers(3), COSMIC cancer gene census, TCGA_GC_MSS(10), LCC_GC_MSS(1), Rahman cancer gene list	3	TCGA_AML,TCGA_PANCAN12,Nature_PANCAN21	87	1.13	TRUE	10	1	54657958-54658137,54695497-54695796,54698245-54698604,54699578-54699817,54703688-54703927,54707073-54707312,54709362-54709601,54723521-54723760,54725834-54726073,54727151-54727598,54727755-54728185,54729290-54729529,54731284-54731463,54733011-54733250,54736434-54736673,54736681-54736860,54737108-54737347,54738373-54738612	55524125-55524304,55561663-55561962,55564411-55564770,55565744-55565983,55569854-55570093,55573239-55573478,55575528-55575767,55589687-55589926,55592000-55592239,55593317-55593764,55593921-55594351,55595456-55595695,55597450-55597629,55599177-55599416,55602600-55602839,55602847-55603026,55603274-55603513,55604539-55604778
KLF5	BTEB2,CKLF,IKLF	HGNC:6349	688	chr13	1.4	2	Cancer Papers(1), LCC_GC_MSS(1)	1	TCGA_BLADU	91	0.04	FALSE	0	1	73059274-73059513,73059547-73059726,73061848-73062747,73063764-73063943,73075677-73075916	73633412-73633651,73633685-73633864,73635986-73636885,73637902-73638081,73649815-73650054
KLHL8	KIAA1378	HGNC:18644	57563	chr4	1.9	1	Cancer Papers(1)	1	Nature_PANCAN21	64	-0.8	FALSE	0	0	87163461-87163700,87163859-87164098,87170039-87170278,87170411-87170650,87176693-87176932,87178429-87178668,87183176-87183415,87185225-87185824,87195312-87195551	88084613-88084852,88085011-88085250,88091191-88091430,88091563-88091802,88097845-88098084,88099581-88099820,88104328-88104567,88106377-88106976,88116464-88116703
KMT2A	MLL,ALL-1,CXXC7,HRX,HTRX1,MLL1A,TRX1	HGNC:7132	4297	chr11	11.9	4	Cancer Papers(2), COSMIC cancer gene census, TCGA_GC_MSS(32), LCC_GC_MSS(1)	2	SciRprt_PANCAN12,Nature_PANCAN21	75	-0.63	TRUE	32	1	118436398-118436577,118436715-118436954,118438983-118439162,118447566-118447745,118468720-118468899,118471622-118473781,118473847-118474326,118476774-118477013,118477935-118478234,118480116-118480295,118481694-118482113,118482369-118482548,118484129-118484368,118484799-118485038,118488567-118488806,118489750-118489929,118490069-118490308,118491137-118491376,118491716-118491955,118493024-118493263…	118307113-118307292,118307430-118307669,118309698-118309877,118318281-118318460,118339435-118339614,118342337-118344496,118344562-118345041,118347489-118347728,118348650-118348949,118350831-118351010,118352409-118352828,118353084-118353263,118354844-118355083,118355514-118355753,118359282-118359521,118360465-118360644,118360784-118361023,118361852-118362091,118362431-118362670,118363739-118363978…
KMT2B	CXXC10,HRX2,KIAA0304,MLL1B,MLL2,MLL4,TRX2,WBP7	HGNC:15840	9757	chr19	8.1	3	Cancer Papers(9), TCGA_GC_MSS(38), LCC_GC_MSS(4)	9	TCGA_LUSCC,TCGA_BLADU,TCGA_PRENCC,TCGA_EC,TCGA_PANCAN12,SciRprt_PANCAN12,Nature_PANCAN21,Nature_WG_BC,NatGen_PC-OncSig	87	0.1	FALSE	38	4	35718151-35718270,35718308-35718487,35719415-35719594,35719736-35720455,35720676-35721215,35721252-35721851,35722296-35722762,35722985-35723284,35723385-35723564,35723719-35724019,35724594-35724773,35724948-35725127,35725157-35725396,35725432-35725671,35725681-35725860,35726175-35726414,35727093-35727332,35727410-35727649,35727653-35728224,35728712-35729347,35729926-35730165,35730282-35730906,357…	36209053-36209172,36209210-36209389,36210317-36210496,36210638-36211357,36211578-36212117,36212154-36212753,36213198-36213664,36213887-36214186,36214287-36214466,36214621-36214920,36215495-36215674,36215849-36216028,36216058-36216297,36216333-36216572,36216582-36216761,36217076-36217315,36217994-36218233,36218311-36218550,36218554-36219125,36219613-36220248,36220827-36221066,36221183-36221807,362…
KMT2C	MLL3,HALR,KIAA1506	HGNC:13726	58508	chr7	14.7	4	Cancer Papers(6), COSMIC cancer gene census, TCGA_GC_MSS(42), LCC_GC_MSS(6)	6	TCGA_PRENCC,TCGA_BC,TCGA_PANCAN12,SciRprt_PANCAN12,Nature_PANCAN21,Nature_WG_BC	79	0.3	TRUE	42	6	152136788-152136967,152138724-152138963,152139133-152139312,152139613-152139852,152144677-152144916,152145104-152145343,152146547-152146786,152148023-152149162,152150834-152151073,152151392-152151631,152152680-152152979,152153958-152154197,152154236-152154475,152155864-152156103,152156156-152156395,152157723-152157962,152158845-152159084,152162091-152162750,152162770-152163849,152167112-152167411…	151833873-151834052,151835809-151836048,151836218-151836397,151836698-151836937,151841762-151842001,151842189-151842428,151843632-151843871,151845108-151846247,151847919-151848158,151848477-151848716,151849765-151850064,151851043-151851282,151851321-151851560,151852949-151853188,151853241-151853480,151854808-151855047,151855930-151856169,151859176-151859835,151859855-151860934,151864197-151864496…
KMT2D	ALR,CAGL114,MLL2,MLL4,TNRC21	HGNC:7133	8085	chr12	16.6	4	Cancer Papers(10), COSMIC cancer gene census, TCGA_GC_MSS(59), LCC_GC_MSS(4)	10	TCGA_LUSCC,TCGA_BLADU,TCGA_PRENCC,TCGA_EC,TCGA_HDNKSC,TCGA_PANCAN12,SciRprt_PANCAN12,Nature_PANCAN21,Nature_WG_BC,NatGen_PC-OncSig	80	0.32	TRUE	59	4	49021736-49021915,49021977-49022216,49022227-49022406,49022553-49022912,49024523-49024997,49026152-49027351,49027747-49028194,49028773-49029012,49029029-49029268,49029349-49029528,49030240-49030479,49030565-49030804,49030843-49031082,49031146-49032465,49032507-49032746,49032995-49033114,49033124-49033483,49033535-49033834,49033894-49034332,49034353-49034532,49034534-49034713,49034754-49034993,490…	49415519-49415698,49415760-49415999,49416010-49416189,49416336-49416695,49418306-49418780,49419935-49421134,49421530-49421977,49422556-49422795,49422812-49423051,49423132-49423311,49424023-49424262,49424348-49424587,49424626-49424865,49424929-49426248,49426290-49426529,49426778-49426897,49426907-49427266,49427318-49427617,49427677-49428115,49428136-49428315,49428317-49428496,49428537-49428776,494…
KMT2E	MLL5,HDCMC04P	HGNC:18541	55904	chr7	5.6	2	Cancer Papers(1), LCC_GC_MSS(4)	1	TCGA_PRENCC	86	-0.47	FALSE	0	4	105040898-105041077,105062101-105062340,105063316-105063615,105063947-105064126,105066677-105066856,105073558-105073737,105074609-105074848,105075972-105076151,105076928-105077227,105077248-105077487,105078789-105079028,105081623-105081862,105089991-105090290,105091199-105091438,105101387-105101626,105101863-105102222,105105416-105105715,105105811-105106050,105106497-105106796,105107104-105107283…	104681345-104681524,104702548-104702787,104703763-104704062,104704394-104704573,104707124-104707303,104714005-104714184,104715056-104715295,104716419-104716598,104717375-104717674,104717695-104717934,104719236-104719475,104722070-104722309,104730438-104730737,104731646-104731885,104741834-104742073,104742310-104742669,104745863-104746162,104746258-104746497,104746944-104747243,104747551-104747730…
KNSTRN	C15orf23,FLJ14502,kinastrin,SKAP,TRAF4AF1	HGNC:30767	90417	chr15	1	1	Cancer Papers(1)	1	TCGA_CMELA	76	0.03	FALSE	0	0	40382820-40383059,40383185-40383364,40384386-40384565,40386308-40386547,40387095-40387274,40389109-40389348,40389430-40389669,40389793-40389972,40391434-40391613,40391896-40392075,40393122-40393301,40393413-40393652	40675021-40675260,40675386-40675565,40676587-40676766,40678509-40678748,40679296-40679475,40681310-40681549,40681631-40681870,40681994-40682173,40683635-40683814,40684097-40684276,40685323-40685502,40685614-40685853
KRAS	KRAS1,KRAS2	HGNC:6407	3845	chr12	0.6	4	Cancer Papers(14), COSMIC cancer gene census, TCGA_GC_MSS(28), LCC_GC_MSS(3)	14	TCGA_CRC,TCGA_LUAC,TCGA_DGLIO,TCGA_PRENCC,TCGA_BC,TCGA_EC,TCGA_AML,TCGA_GAC,TCGA_PTHY,TCGA_PANCAN12,SciRprt_PANCAN12,Nature_PANCAN21,Nature_WG_BC,NatGen_PC-OncSig	66	0.9	TRUE	28	3	25209733-25209972,25215381-25215620,25225574-25225813,25227203-25227442,25235126-25235305,25245209-25245448	25362667-25362906,25368315-25368554,25378508-25378747,25380137-25380376,25388060-25388239,25398143-25398382
KRT13	CK13,K13,MGC161462,MGC3781	HGNC:6415	3860	chr17	1.4	1	Cancer Papers(1)	1	TCGA_DGLIO	70	-0.18	FALSE	0	0	41501189-41501428,41501642-41501821,41502332-41502869,41502898-41503137,41503245-41503484,41503594-41503773,41505022-41505321,41505357-41505596	39657441-39657680,39657894-39658073,39658584-39659121,39659150-39659389,39659497-39659736,39659846-39660025,39661274-39661573,39661609-39661848
KRT15	CK15,K15,K1CO	HGNC:6421	3866	chr17	1.4	1	Cancer Papers(1)	1	TCGA_DGLIO	53	-0.29	FALSE	0	0	41513982-41514161,41514572-41514751,41515430-41515729,41515828-41516304,41516766-41517005,41517034-41517213,41517488-41517667,41518305-41518544,41518601-41518840	39670234-39670413,39670824-39671003,39671682-39671981,39672080-39672556,39673018-39673257,39673286-39673465,39673740-39673919,39674557-39674796,39674853-39675092
KRT5	EBS2,KRT5A	HGNC:6442	3852	chr12	1.8	1	Cancer Papers(4)	4	NatMed_PC-Het,NatMed_PC-Het_LUAD,NatMed_PC-Het_LUSC,NatMed_PC-Het_MELA	62	-0.28	FALSE	0	0	52514911-52515270,52515721-52515900,52516597-52516896,52517050-52517289,52517552-52517791,52517855-52518034,52518043-52518222,52518383-52518562,52518933-52519172,52519699-52519938,52519960-52520319	52908695-52909054,52909505-52909684,52910381-52910680,52910834-52911073,52911336-52911575,52911639-52911818,52911827-52912006,52912167-52912346,52912717-52912956,52913483-52913722,52913744-52914103
KRT8	CARD2,CK8,CYK8,K2C8,K8,KO	HGNC:6446	3856	chr12	1.5	1	Cancer Papers(3)	3	NatMed_PC-Het,NatMed_PC-Het_BLAD,NatMed_PC-Het_MELA	99	1.16	FALSE	0	0	52897403-52897642,52898400-52898579,52898639-52898938,52899740-52900099,52900546-52900725,52901099-52901278,52901848-52902087,52904633-52905052,52906622-52906861,52926341-52926520,52949397-52949576,52949631-52949810	53291187-53291426,53292184-53292363,53292423-53292722,53293524-53293883,53294330-53294509,53294883-53295062,53295632-53295871,53298417-53298836,53300406-53300645,53320125-53320304,53343181-53343360,53343415-53343594
LAMA5		HGNC:6485	3911	chr20	11.1	2	Cancer Papers(7), LCC_GC_MSS(4)	7	NatMed_PC-Het,NatMed_PC-Het_GC,NatMed_PC-Het_BLAD,NatMed_PC-Het_HDNK,NatMed_PC-Het_LUAD,NatMed_PC-Het_LUSC,NatMed_PC-Het_MELA	90	-0.45	FALSE	0	4	62309286-62309525,62309656-62309895,62309945-62310364,62310376-62310615,62310627-62310866,62310878-62311818,62311865-62312104,62312125-62312825,62312829-62313513,62313606-62313845,62314252-62314491,62314520-62314992,62314998-62315237,62315883-62316122,62316602-62317072,62317302-62317541,62317600-62317839,62318432-62318671,62318808-62319047,62319620-62319859,62320494-62320934,62321974-62322213,623…	60884342-60884581,60884712-60884951,60885001-60885420,60885432-60885671,60885683-60885922,60885934-60886874,60886921-60887160,60887181-60887881,60887885-60888569,60888662-60888901,60889308-60889547,60889576-60890048,60890054-60890293,60890939-60891178,60891658-60892128,60892358-60892597,60892656-60892895,60893488-60893727,60893864-60894103,60894676-60894915,60895550-60895990,60897030-60897269,608…
LARP4B	KIAA0217,LARP5	HGNC:28987	23185	chr10	2.2	2	Cancer Papers(1), LCC_GC_MSS(1)	1	TCGA_GAC	88	0.92	FALSE	0	1	812890-813249,814508-814867,814888-815127,817687-817926,820733-820912,825041-825340,825697-825936,829370-829609,829618-829797,830802-831041,836335-836574,842880-843119,844926-845105,863693-863932,864077-864316,869958-870137,884387-884566,885591-885770	858830-859189,860448-860807,860828-861067,863627-863866,866673-866852,870981-871280,871637-871876,875310-875549,875558-875737,876742-876981,882275-882514,888820-889059,890866-891045,909633-909872,910017-910256,915898-916077,930327-930506,931531-931710
LCTL	FLJ33279,KLG,KLPH	HGNC:15583	197021	chr15	1.7	2	Cancer Papers(1), LCC_GC_MSS(1)	1	Nature_PANCAN21	0	-0.25	FALSE	0	1	66548428-66548667,66549983-66550162,66551642-66551881,66551986-66552225,66552971-66553270,66557683-66558098,66560964-66561370,66563451-66563690,66563865-66564044,66564638-66564877,66565187-66565426	66840766-66841005,66842321-66842500,66843980-66844219,66844324-66844563,66845309-66845608,66850021-66850436,66853302-66853708,66855789-66856028,66856203-66856382,66856976-66857215,66857525-66857764
LGALS1	GBP	HGNC:6561	3956	chr22	0.4	1	Cancer Papers(1)	1	TCGA_BC	98	-0.74	FALSE	0	0	37675617-37675796,37676841-37677080,37678294-37678688,37679556-37679795	38071624-38071803,38072848-38073087,38074301-38074695,38075563-38075802
LIFR	CD118	HGNC:6597	3977	chr5	3.3	3	Cancer Papers(1), COSMIC cancer gene census, TCGA_GC_MSS(12)	1	TCGA_PANCAN12	89	0.63	TRUE	12	0	38481577-38482236,38482508-38482687,38484732-38484911,38485780-38486019,38489042-38489281,38490121-38490360,38493576-38493815,38496369-38496608,38499458-38499637,38502593-38502832,38503929-38504168,38505870-38506109,38506448-38506687,38510441-38510740,38511757-38511996,38523381-38523620,38527103-38527342,38528629-38528868,38530457-38530696	38481679-38482338,38482610-38482789,38484834-38485013,38485882-38486121,38489144-38489383,38490223-38490462,38493678-38493917,38496471-38496710,38499560-38499739,38502695-38502934,38504031-38504270,38505972-38506211,38506550-38506789,38510543-38510842,38511859-38512098,38523483-38523722,38527205-38527444,38528731-38528970,38530559-38530798
LIMCH1	DKFZP686A01247,LIMCH1A,LMO7B	HGNC:29191	22998	chr4	4.4	2	Cancer Papers(1), LCC_GC_MSS(1), Dispensible, Rescued	1	TCGA_EC	67	-0.98	FALSE	0	1	41360799-41360978,41494481-41494660,41524354-41524533,41598853-41599092,41603800-41603979,41605829-41606068,41612491-41612670,41613000-41613179,41613444-41613683,41619166-41619465,41620407-41620706,41626679-41627038,41629463-41629762,41631133-41631492,41632688-41633150,41633528-41633827,41638860-41639039,41644443-41644682,41646082-41646321,41646449-41646928,41650381-41650620,41661375-41661554,416…	41362816-41362995,41496498-41496677,41526371-41526550,41600870-41601109,41605817-41605996,41607846-41608085,41614508-41614687,41615017-41615196,41615461-41615700,41621183-41621482,41622424-41622723,41628696-41629055,41631480-41631779,41633150-41633509,41634705-41635167,41635545-41635844,41640877-41641056,41646460-41646699,41648099-41648338,41648466-41648945,41652398-41652637,41663392-41663571,416…
LMAN1	ERGIC-53,ERGIC53,F5F8D,FMFD1,gp58,MCFD1,MR60	HGNC:6631	3998	chr18	1.5	1	Cancer Papers(1)	1	TCGA_GAC	93	0.4	FALSE	0	0	59331021-59331200,59331359-59331598,59333048-59333287,59338502-59338681,59338737-59338976,59345865-59346104,59347452-59347631,59349055-59349294,59353162-59353341,59354460-59354639,59355247-59355700,59359018-59359257	56998253-56998432,56998591-56998830,57000280-57000519,57005734-57005913,57005969-57006208,57013097-57013336,57014684-57014863,57016287-57016526,57020394-57020573,57021692-57021871,57022479-57022932,57026250-57026489
LRIG2	KIAA0806	HGNC:20889	9860	chr1	3.2	2	Cancer Papers(1), LCC_GC_MSS(1)	1	TCGA_BC	66	-0.43	FALSE	0	1	113073376-113073675,113091261-113091440,113093153-113093332,113093377-113093616,113094291-113094530,113094564-113094803,113095826-113096065,113096174-113096413,113098655-113098834,113100157-113100336,113100364-113100543,113107542-113107781,113110222-113110581,113112440-113112799,113114412-113114891,113116242-113116481,113119198-113119557,113123838-113124137	113615998-113616297,113633883-113634062,113635775-113635954,113635999-113636238,113636913-113637152,113637186-113637425,113638448-113638687,113638796-113639035,113641277-113641456,113642779-113642958,113642986-113643165,113650164-113650403,113652844-113653203,113655062-113655421,113657034-113657513,113658864-113659103,113661820-113662179,113666460-113666759
LRP1	A2MR,APOER,APR,CD91,IGFBP-3R,IGFBP3R1,LRP,LRP1A	HGNC:6692	4035	chr12	13.6	2	Cancer Papers(4), LCC_GC_MSS(4)	4	NatMed_PC-Het,NatMed_PC-Het_LUAD,NatMed_PC-Het_GLIO,NatMed_PC-Het_MELA	90	-0.82	FALSE	0	4	57128908-57129087,57138400-57138639,57141323-57141562,57143619-57143858,57144916-57145155,57145209-57145508,57148961-57149140,57149615-57149794,57154169-57154408,57154457-57154816,57156069-57156308,57156729-57156968,57158370-57158669,57159795-57160034,57160854-57161153,57162298-57162537,57162822-57163061,57165755-57165994,57166027-57166266,57166868-57167107,57167394-57167573,57169104-57169343,571…	57522691-57522870,57532183-57532422,57535106-57535345,57537402-57537641,57538699-57538938,57538992-57539291,57542744-57542923,57543398-57543577,57547952-57548191,57548240-57548599,57549852-57550091,57550512-57550751,57552153-57552452,57553578-57553817,57554637-57554936,57556081-57556320,57556605-57556844,57559538-57559777,57559810-57560049,57560651-57560890,57561177-57561356,57562887-57563126,575…
LRRC37A3	FLJ34306,KIAA0563	HGNC:32427	374819	chr17	4.9	1	Cancer Papers(1)	1	TCGA_CMELA	57	-0.65	FALSE	0	0	64854532-64854711,64855802-64855981,64858711-64858950,64859428-64860987,64862839-64863078,64868409-64868588,64869041-64869220,64886036-64886215,64886761-64886940,64889627-64889806,64892475-64892654,64894633-64897272,64918593-64918772,64919352-64919531	62850650-62850829,62851920-62852099,62854829-62855068,62855546-62857105,62858957-62859196,62864527-62864706,62865159-62865338,62882154-62882333,62882879-62883058,62885745-62885924,62888593-62888772,62890751-62893390,62914711-62914890,62915470-62915649
LRRK2	DKFZp434H2111,FLJ45829,PARK8,RIPK7,ROCO2	HGNC:18618	120892	chr12	7.6	3	Cancer Papers(2), TCGA_GC_MSS(37), LCC_GC_MSS(4)	2	TCGA_PANCAN12,SciRprt_PANCAN12	60	-0.79	FALSE	37	4	40225087-40225326,40225508-40225687,40232209-40232448,40235580-40235759,40237916-40238155,40240430-40240669,40243496-40243735,40249766-40250005,40251209-40251594,40252843-40253082,40257193-40257432,40259422-40259661,40263725-40263964,40274535-40274774,40274804-40275043,40277832-40278295,40283854-40284153,40287325-40287564,40293484-40293723,40294825-40295004,40295416-40295655,40298218-40298517,402…	40618889-40619128,40619310-40619489,40626011-40626250,40629382-40629561,40631718-40631957,40634232-40634471,40637298-40637537,40643568-40643807,40645011-40645396,40646645-40646884,40650995-40651234,40653224-40653463,40657527-40657766,40668337-40668576,40668606-40668845,40671634-40672097,40677656-40677955,40681127-40681366,40687286-40687525,40688627-40688806,40689218-40689457,40692020-40692319,406…
LZTR1	BTBD29,LZTR-1	HGNC:6742	8216	chr22	2.5	2	Cancer Papers(1), COSMIC cancer gene census	1	TCGA_DGLIO	89	-0.38	TRUE	0	0	20982354-20982593,20982968-20983147,20985779-20985958,20987454-20987633,20987944-20988183,20988741-20988920,20989514-20989693,20990336-20990575,20991609-20991848,20992172-20992411,20992729-20992968,20993618-20993797,20993882-20994061,20994067-20994306,20994523-20994762,20994828-20995067,20995303-20995542,20995689-20996157,20996629-20997161,20997170-20997409	21336643-21336882,21337257-21337436,21340068-21340247,21341743-21341922,21342233-21342472,21343030-21343209,21343803-21343982,21344625-21344864,21345898-21346137,21346461-21346700,21347018-21347257,21347907-21348086,21348171-21348350,21348356-21348595,21348812-21349051,21349117-21349356,21349592-21349831,21349978-21350446,21350918-21351450,21351459-21351698
MACF1	ABP620,ACF7,FLJ45612,FLJ46776,KIAA0465,KIAA1251,MACF	HGNC:13664	23499	chr1	16.3	2	Cancer Papers(1), LCC_GC_MSS(3)	1	TCGA_GAC	80	-1.08	FALSE	0	3	39084209-39084448,39102656-39102895,39105581-39105760,39204957-39205196,39231123-39231302,39249969-39250148,39251804-39251983,39254247-39254426,39257892-39258071,39268669-39269748,39282173-39282412,39283125-39283581,39284006-39284245,39284291-39284470,39285027-39285433,39285561-39285800,39287274-39287573,39291854-39292093,39292715-39292894,39293419-39293658,39294978-39295217,39295745-39295924,392…	39549881-39550120,39568328-39568567,39571253-39571432,39670629-39670868,39696795-39696974,39715641-39715820,39717476-39717655,39719919-39720098,39723564-39723743,39734341-39735420,39747845-39748084,39748797-39749253,39749678-39749917,39749963-39750142,39750699-39751105,39751233-39751472,39752946-39753245,39757526-39757765,39758387-39758566,39759091-39759330,39760650-39760889,39761417-39761596,397…
MAD2L2	FANCV,MAD2B,POLZ2,REV7	HGNC:6764	10459	chr1	0.6	1	DNA repair list	0		83	0.02	FALSE	0	0	11674706-11674885,11675038-11675217,11675604-11675783,11675855-11676154,11676759-11676998,11677415-11677654,11680288-11680705	11734763-11734942,11735095-11735274,11735661-11735840,11735912-11736211,11736816-11737055,11737472-11737711,11740345-11740762
MALAT1	HCN,LINC00047,MALAT-1,mascRNA,NCRNA00047,NEAT2,PRO1073	HGNC:29665	378938	chr11	0.2	3	Cancer Papers(1), COSMIC cancer gene census, LCC_GC_MSS(3)	1	TCGA_PANCAN12	#N/A	#N/A	TRUE	0	3	65498243-65498482	65265714-65265953
MAP2K1	MAPKK1,MEK1,PRKMK1	HGNC:6840	5604	chr15	1.2	3	Cancer Papers(2), COSMIC cancer gene census, TCGA_GC_MSS(5)	2	TCGA_CMELA,Nature_PANCAN21	86	-0.72	TRUE	5	0	66387298-66387477,66435012-66435251,66436699-66436938,66443229-66443408,66444592-66444771,66453434-66453613,66481697-66481936,66484971-66485210,66487170-66487349,66489156-66489335,66489651-66489830,66490439-66490678	66679636-66679815,66727350-66727589,66729037-66729276,66735567-66735746,66736930-66737109,66745772-66745951,66774035-66774274,66777309-66777548,66779508-66779687,66781494-66781673,66781989-66782168,66782777-66783016
MAP2K4	JNKK1,MEK4,MKK4,PRKMK4,SERK1	HGNC:6844	6416	chr17	1.2	3	Cancer Papers(4), COSMIC cancer gene census, TCGA_GC_MSS(8)	4	TCGA_BC,TCGA_PANCAN12,Nature_PANCAN21,Nature_WG_BC	81	-0.73	TRUE	8	0	12020745-12021104,12032192-12032371,12054820-12055059,12081323-12081562,12095515-12095754,12107730-12107969,12110311-12110490,12113177-12113416,12125243-12125422,12129093-12129332,12139772-12139951,12141084-12141323	11924062-11924421,11935509-11935688,11958137-11958376,11984640-11984879,11998832-11999071,12011047-12011286,12013628-12013807,12016494-12016733,12028560-12028739,12032410-12032649,12043089-12043268,12044401-12044640
MAP3K1	MAPKKK1,MEKK,MEKK1	HGNC:6848	4214	chr5	4.5	3	Cancer Papers(4), COSMIC cancer gene census, TCGA_GC_MSS(11)	4	TCGA_BC,TCGA_PANCAN12,Nature_PANCAN21,Nature_WG_BC	71	-0.26	TRUE	11	0	56815545-56816084,56856555-56856794,56859695-56859934,56864714-56864953,56865278-56865517,56865783-56866022,56871851-56872090,56872592-56872771,56872795-56873034,56875021-56875320,56878921-56879160,56880667-56880846,56881058-56881297,56881551-56882030,56882042-56882881,56883483-56883722,56884625-56884864,56885874-56886113,56887329-56887568,56888172-56888411,56893486-56893725	56111372-56111911,56152382-56152621,56155522-56155761,56160541-56160780,56161105-56161344,56161610-56161849,56167678-56167917,56168419-56168598,56168622-56168861,56170848-56171147,56174748-56174987,56176494-56176673,56176885-56177124,56177378-56177857,56177869-56178708,56179310-56179549,56180452-56180691,56181701-56181940,56183156-56183395,56183999-56184238,56189313-56189552
MAP4K3	GLK,MAPKKKK3,RAB8IPL1	HGNC:6865	8491	chr2	2.7	1	Cancer Papers(1)	1	Nature_PANCAN21	88	1.27	FALSE	0	0	39250572-39250751,39251768-39251947,39254395-39254574,39258304-39258642,39260572-39260811,39265135-39265374,39267128-39267307,39272222-39272601,39280224-39280403,39282444-39282623,39286788-39287027,39288081-39288320,39290223-39290402,39292710-39292889,39293159-39293338,39299682-39299861,39303026-39303205,39307884-39308063,39309388-39309567,39315259-39315438,39325465-39326019,39326092-39326331,393…	39477713-39477892,39478909-39479088,39481536-39481715,39485445-39485783,39487713-39487952,39492276-39492515,39494269-39494448,39499363-39499742,39507365-39507544,39509585-39509764,39513929-39514168,39515222-39515461,39517364-39517543,39519851-39520030,39520300-39520479,39526823-39527002,39530167-39530346,39535025-39535204,39536529-39536708,39542400-39542579,39552606-39553160,39553233-39553472,395…
MAP7	E-MAP-115	HGNC:6869	9053	chr6	2.3	2	Cancer Papers(1), LCC_GC_MSS(1)	1	TCGA_CRC	81	-0.12	FALSE	0	1	136344143-136344322,136345818-136346117,136356623-136356862,136359759-136360095,136360628-136360867,136360972-136361211,136362385-136362624,136362682-136362861,136365697-136366056,136366263-136366502,136372455-136372694,136377692-136377931,136383606-136383845,136388332-136388571,136389316-136389555,136411569-136411748,136421660-136421839,136466682-136466861,136525758-136525997,136550285-136550464	136665281-136665460,136666956-136667255,136677761-136678000,136680897-136681233,136681766-136682005,136682110-136682349,136683523-136683762,136683820-136683999,136686835-136687194,136687401-136687640,136693593-136693832,136698830-136699069,136704744-136704983,136709470-136709709,136710454-136710693,136732707-136732886,136742798-136742977,136787820-136787999,136846896-136847135,136871423-136871602
MAPK1	ERK,ERK2,MAPK2,p41mapk,PRKM1,PRKM2	HGNC:6871	5594	chr22	1.1	2	Cancer Papers(3), TCGA_GC_MSS(3)	3	NatMed_PC-Het,NatMed_PC-Het_CERV,NatMed_PC-Het_HDNK	88	-0.33	FALSE	3	0	21769142-21769381,21772808-21773047,21788203-21788442,21788631-21788870,21798950-21799189,21805825-21806064,21807635-21807874,21867258-21867437	22123431-22123670,22127097-22127336,22142492-22142731,22142920-22143159,22153239-22153478,22160114-22160353,22161924-22162163,22221548-22221727
MAPK8IP1	IB1,JIP-1,JIP1,PRKM8IP	HGNC:6882	9479	chr11	2.1	2	Cancer Papers(1), TCGA_GC_MSS(4)	1	TCGA_PANCAN12	79	-0.59	FALSE	4	0	45885751-45885990,45896825-45897004,45898018-45898257,45900320-45900499,45901931-45902110,45902358-45903197,45903313-45903492,45903955-45904194,45904390-45904629,45904656-45904895,45904916-45905095,45905110-45905289,45905595-45905774	45907302-45907541,45918376-45918555,45919569-45919808,45921871-45922050,45923482-45923661,45923909-45924748,45924864-45925043,45925506-45925745,45925941-45926180,45926207-45926446,45926467-45926646,45926661-45926840,45927146-45927325
MAX	bHLHd4,bHLHd5,bHLHd6,bHLHd7,bHLHd8	HGNC:6913	4149	chr14	0.5	3	Cancer Papers(1), COSMIC cancer gene census, TCGA_GC_MSS(3), Rahman cancer gene list	1	TCGA_DGLIO	89	-0.73	TRUE	3	0	65006154-65006333,65076437-65076676,65077296-65077475,65077513-65077692,65077770-65078069,65084120-65084359,65093642-65093881,65101469-65101648,65102216-65102395	65472872-65473051,65543155-65543394,65544014-65544193,65544231-65544410,65544488-65544787,65550838-65551077,65560360-65560599,65568187-65568366,65568934-65569113
MBD1	CXXC3,PCM1	HGNC:6916	4152	chr18	2	2	Cancer Papers(1), LCC_GC_MSS(1)	1	Nature_PANCAN21	90	-0.11	FALSE	0	1	50267536-50267715,50269463-50269865,50269958-50270137,50271431-50271610,50272618-50273009,50273283-50273522,50273534-50273893,50274150-50274389,50274921-50275306,50275317-50275496,50275544-50275783,50275788-50276027,50276308-50276487,50276613-50276792,50276795-50277266,50279815-50280054,50281100-50281279	47793906-47794085,47795833-47796235,47796328-47796507,47797801-47797980,47798988-47799379,47799653-47799892,47799904-47800263,47800520-47800759,47801291-47801676,47801687-47801866,47801914-47802153,47802158-47802397,47802678-47802857,47802983-47803162,47803165-47803636,47806185-47806424,47807470-47807649
MDM2	HDM2,MGC5370	HGNC:6973	4193	chr12	1.5	3	Cancer Papers(1), COSMIC cancer gene census, TCGA_GC_MSS(5)	1	Nature_WG_BC	69	-0.26	TRUE	5	0	68808395-68808574,68809163-68809342,68813501-68813680,68814555-68814734,68816759-68816998,68820260-68820439,68824308-68824487,68824513-68824692,68828731-68828970,68835787-68836026,68836621-68836800,68839262-68839861	69202175-69202354,69202943-69203122,69207281-69207460,69208335-69208514,69210539-69210778,69214040-69214219,69218088-69218267,69218293-69218472,69222511-69222750,69229567-69229806,69230401-69230580,69233042-69233641
MECOM	EVI1,KMT8E,MDS1,MDS1-EVI1,PRDM3	HGNC:3498	2122	chr3	3.7	3	Cancer Papers(2), COSMIC cancer gene census, TCGA_GC_MSS(9)	2	TCGA_EC,TCGA_PANCAN12	93	5.27	TRUE	9	0	169084856-169085095,169086531-169086710,169088972-169089211,169089968-169090267,169092910-169093149,169095041-169095280,169100836-169101015,169102023-169102262,169107849-169108028,169112741-169112920,169115371-169116750,169121014-169121253,169122534-169122773,169127832-169128071,169131360-169131599,169143645-169143884,169144908-169145087,169381176-169381535,169663264-169663443	168802644-168802883,168804319-168804498,168806760-168806999,168807756-168808055,168810698-168810937,168812829-168813068,168818624-168818803,168819811-168820050,168825637-168825816,168830529-168830708,168833159-168834538,168838802-168839041,168840322-168840561,168845620-168845859,168849148-168849387,168861433-168861672,168862696-168862875,169098964-169099323,169381052-169381231
MED12	CAGH45,FGS1,HOPA,KIAA0192,OKS,OPA1,TNRC11,TRAP230	HGNC:11957	9968	chrX	6.5	3	Cancer Papers(2), COSMIC cancer gene census, TCGA_GC_MSS(13)	2	TCGA_PROS,Nature_PANCAN21	84	-0.14	TRUE	13	0	71118714-71118893,71119317-71119556,71119662-71119901,71119972-71120211,71120942-71121181,71121262-71121501,71121539-71121838,71122153-71122392,71122468-71122647,71122686-71122925,71123041-71123280,71123537-71123776,71124124-71124423,71124714-71124893,71124941-71125180,71125303-71125542,71125598-71125777,71125975-71126214,71126293-71126532,71126931-71127170,71127282-71127521,71127857-71128156,711…	70338564-70338743,70339167-70339406,70339512-70339751,70339822-70340061,70340792-70341031,70341112-70341351,70341389-70341688,70342003-70342242,70342318-70342497,70342536-70342775,70342891-70343130,70343387-70343626,70343974-70344273,70344564-70344743,70344791-70345030,70345153-70345392,70345448-70345627,70345825-70346064,70346143-70346382,70346781-70347020,70347132-70347371,70347707-70348006,703…
MED23	CRSP130,CRSP3,DRIP130,Sur2	HGNC:2372	9439	chr6	4.1	2	Cancer Papers(2), LCC_GC_MSS(1)	2	Nature_PANCAN21,Nature_WG_BC	80	0.27	FALSE	0	1	131574204-131574383,131586883-131587062,131587643-131587882,131589409-131589648,131590262-131590501,131591300-131591539,131592334-131592513,131592969-131593208,131594067-131594366,131595935-131596174,131596483-131596722,131598239-131598478,131598539-131598778,131599980-131600219,131602180-131602419,131602997-131603236,131604129-131604368,131605213-131605512,131606432-131606671,131607880-131608119…	131895344-131895523,131908023-131908202,131908783-131909022,131910549-131910788,131911402-131911641,131912440-131912679,131913474-131913653,131914109-131914348,131915207-131915506,131917075-131917314,131917623-131917862,131919379-131919618,131919679-131919918,131921120-131921359,131923320-131923559,131924137-131924376,131925269-131925508,131926353-131926652,131927572-131927811,131929020-131929259…
MEDAG	C13orf33,AWMS3,FLJ14834,MEDA-4	HGNC:25926	84935	chr13	0.9	1	Cancer Papers(1)	1	TCGA_GAC	75	-0.38	FALSE	0	0	30906504-30906803,30917301-30917540,30920950-30921189,30921524-30921883,30924253-30924492	31480641-31480940,31491438-31491677,31495087-31495326,31495661-31496020,31498390-31498629
MEN1		HGNC:7010	4221	chr11	1.8	3	Cancer Papers(2), COSMIC cancer gene census, TCGA_GC_MSS(7), Rahman cancer gene list	2	TCGA_ACC,Nature_WG_BC	87	0.37	TRUE	7	0	64804305-64804844,64804996-64805235,64805583-64805822,64806180-64806419,64806965-64807288,64807496-64807735,64807875-64808114,64809640-64810119	64571777-64572316,64572468-64572707,64573055-64573294,64573652-64573891,64574437-64574760,64574968-64575207,64575347-64575586,64577112-64577591
MET	DFNB97,HGFR,RCCP2	HGNC:7029	4233	chr7	4.2	4	Cancer Papers(3), COSMIC cancer gene census, TCGA_GC_MSS(6), LCC_GC_MSS(2), Rahman cancer gene list	3	TCGA_LUAC,TCGA_PRENCC,Nature_PANCAN21	70	0.09	TRUE	6	2	116699048-116700307,116731644-116731883,116739897-116740136,116740819-116741058,116755315-116755554,116757368-116757825,116758420-116758659,116759294-116759533,116763039-116763278,116769606-116769905,116771456-116771695,116771799-116772038,116774846-116775145,116777339-116777518,116778747-116778986,116781923-116782162,116783267-116783506,116795603-116795842,116795856-116796155	116339102-116340361,116371698-116371937,116379951-116380190,116380873-116381112,116395369-116395608,116397422-116397879,116398474-116398713,116399348-116399587,116403093-116403332,116409660-116409959,116411510-116411749,116411853-116412092,116414900-116415199,116417393-116417572,116418801-116419040,116421977-116422216,116423321-116423560,116435657-116435896,116435910-116436209
METTL14	KIAA1627	HGNC:29330	57721	chr4	1.4	1	Cancer Papers(1)	1	TCGA_EC	70	-0.25	FALSE	0	0	118685478-118685657,118686505-118686744,118687864-118688043,118689329-118689508,118691482-118691661,118691935-118692114,118694391-118694570,118697133-118697372,118700506-118700685,118703873-118704112,118705596-118705835,118709970-118710329	119606633-119606812,119607660-119607899,119609019-119609198,119610484-119610663,119612637-119612816,119613090-119613269,119615546-119615725,119618288-119618527,119621661-119621840,119625028-119625267,119626751-119626990,119631125-119631484
MGA	FLJ12634,KIAA0518,MAD5,MXD5	HGNC:14010	23269	chr15	9.2	3	Cancer Papers(2), TCGA_GC_MSS(24), LCC_GC_MSS(1)	2	TCGA_LUAC,Nature_PANCAN21	69	-0.26	FALSE	24	1	41668857-41669996,41684312-41684491,41696039-41697058,41698812-41698991,41699015-41699194,41707674-41707913,41708036-41708275,41710660-41711379,41713125-41713424,41713468-41713647,41727143-41727442,41729137-41729376,41734468-41734647,41736170-41736709,41739875-41740234,41742529-41743188,41748602-41748961,41749083-41750642,41754382-41754621,41757724-41757903,41760306-41760545,41761675-41761914,417…	41961055-41962194,41976510-41976689,41988237-41989256,41991010-41991189,41991213-41991392,41999872-42000111,42000234-42000473,42002858-42003577,42005323-42005622,42005666-42005845,42019341-42019640,42021335-42021574,42026666-42026845,42028368-42028907,42032073-42032432,42034727-42035386,42040800-42041159,42041281-42042840,42046580-42046819,42049922-42050101,42052504-42052743,42053873-42054112,420…
MIER3	DKFZp686L09111,DKFZp781I1119,FLJ35954	HGNC:26678	166968	chr5	1.7	1	Cancer Papers(1)	1	TCGA_CRC	73	-0.32	FALSE	0	0	56923117-56923596,56923642-56924098,56928706-56928885,56930615-56930794,56933203-56933442,56935374-56935553,56935619-56935798,56937518-56937757,56938227-56938406,56938830-56939069,56946886-56947125,56950550-56950729,56952008-56952187,56959311-56959490	56218944-56219423,56219469-56219925,56224533-56224712,56226442-56226621,56229030-56229269,56231201-56231380,56231446-56231625,56233345-56233584,56234054-56234233,56234657-56234896,56242713-56242952,56246377-56246556,56247835-56248014,56255138-56255317
MIR1277	hsa-mir-1277,MIRN1277	HGNC:35350	100302214	chrX	#N/A	1	Cancer Papers(1)	1	TCGA_EC	0	#N/A	FALSE	0	0	118386242-118386421,118386440-118386619	117520205-117520384,117520403-117520582
MIR142	hsa-mir-142,MIRN142	HGNC:31529	406934	chr17	#N/A	1	Cancer Papers(1)	1	TCGA_PANCAN12	60	-0.18	FALSE	0	0	58331185-58331364	56408546-56408725
MIR1911	hsa-mir-1911,MIRN1911	HGNC:35395	100302222	chrX	#N/A	1	Cancer Papers(1)	1	TCGA_EC	0	#N/A	FALSE	0	0	114763134-114763313	113997694-113997873
MIR543	hsa-mir-543,MIRN543	HGNC:33664	100126335	chr14	#N/A	2	Cancer Papers(1), LCC_GC_MSS(1)	1	TCGA_EC	0	#N/A	FALSE	0	1	101031936-101032115	101498273-101498452
MITF	bHLHe32,MI,WS2,WS2A	HGNC:7105	4286	chr3	1.6	4	Color Genomics, LCC_GC_MSS(1), TCGA_GC_MSS(7), COSMIC cancer gene census	0		74	-0.05	TRUE	7	1	69739530-69739769,69763772-69764011,69866229-69866408,69879094-69879393,69936649-69936828,69937786-69938085,69938269-69938448,69939050-69939229,69941194-69941373,69948990-69949229,69951759-69951938,69956403-69956582,69959227-69959466,69964808-69965287	69788681-69788920,69812923-69813162,69915380-69915559,69928245-69928544,69985800-69985979,69986937-69987236,69987420-69987599,69988201-69988380,69990345-69990524,69998141-69998380,70000910-70001089,70005554-70005733,70008378-70008617,70013959-70014438
MKI67	MIB-,PPP1R105	HGNC:7107	4288	chr10	9.8	3	Cancer Papers(7), TCGA_GC_MSS(26), LCC_GC_MSS(2)	7	NatMed_PC-Het,NatMed_PC-Het_GC,NatMed_PC-Het_BLAD,NatMed_PC-Het_HDNK,NatMed_PC-Het_LUAD,NatMed_PC-Het_LUSC,NatMed_PC-Het_LG-Gli	55	-0.16	FALSE	26	2	128099133-128099312,128101240-128101719,128102551-128109450,128110336-128110575,128111611-128111850,128111866-128112105,128112109-128112468,128113395-128113634,128114898-128116037,128116424-128116603,128119196-128119375,128122819-128123219,128125532-128125711	129897397-129897576,129899504-129899983,129900815-129907714,129908600-129908839,129909875-129910114,129910130-129910369,129910373-129910732,129911659-129911898,129913162-129914301,129914688-129914867,129917460-129917639,129921083-129921483,129923796-129923975
MLH1	COCA2,FCC2,HNPCC,HNPCC2	HGNC:7127	4292	chr3	2.3	4	Cancer Papers(5), COSMIC cancer gene census, TCGA_GC_MSS(6), LCC_GC_MSS(2), Color Genomics, Rahman cancer gene list	5	NatMed_PC-Het,NatMed_PC-Het_BLAD,NatMed_PC-Het_LUAD,NatMed_PC-Het_LUSC,Nature_WG_BC	84	-0.37	TRUE	6	2	36993501-36993740,36996574-36996753,37000914-37001093,37004348-37004527,37006937-37007116,37008770-37008949,37011751-37011930,37011965-37012144,37014368-37014607,37017463-37017642,37020267-37020506,37025614-37026033,37028738-37028977,37040120-37040359,37042210-37042389,37047481-37047720,37048473-37048652,37048841-37049080,37050450-37050689,37065528-37065707	37034992-37035231,37038065-37038244,37042405-37042584,37045839-37046018,37048428-37048607,37050261-37050440,37053242-37053421,37053456-37053635,37055859-37056098,37058954-37059133,37061758-37061997,37067105-37067524,37070229-37070468,37081611-37081850,37083701-37083880,37088972-37089211,37089964-37090143,37090332-37090571,37091941-37092180,37107019-37107198
MLH3		HGNC:7128	27030	chr14	4.4	1	Specially selected	0		68	-1.01	FALSE	0	0	75017022-75017261,75018785-75019024,75022763-75023096,75030509-75030748,75032004-75032243,75033365-75033544,75036631-75036810,75038286-75038465,75039868-75040107,75041568-75041747,75042338-75042517,75046366-75049665	75483725-75483964,75485488-75485727,75489466-75489799,75497212-75497451,75498707-75498946,75500068-75500247,75503334-75503513,75504989-75505168,75506571-75506810,75508271-75508450,75509041-75509220,75513069-75516368
MME	CALLA,CD10,NEP	HGNC:7154	4311	chr3	2.3	2	Cancer Papers(4), LCC_GC_MSS(1)	4	NatMed_PC-Het,NatMed_PC-Het_GC,NatMed_PC-Het_BLAD,NatMed_PC-Het_MELA	53	-0.22	FALSE	0	1	155084128-155084367,155084986-155085165,155114955-155115194,155116429-155116608,155116622-155116801,155116807-155117046,155118689-155118868,155138049-155138288,155140122-155140361,155141939-155142178,155142194-155142373,155143387-155143626,155144318-155144497,155147094-155147273,155148482-155148721,155160301-155160480,155166842-155167081,155168439-155168854,155172075-155172254,155172484-155172663…	154801917-154802156,154802775-154802954,154832744-154832983,154834218-154834397,154834411-154834590,154834596-154834835,154836478-154836657,154855838-154856077,154857911-154858150,154859728-154859967,154859983-154860162,154861176-154861415,154862107-154862286,154864883-154865062,154866271-154866510,154878090-154878269,154884631-154884870,154886228-154886643,154889864-154890043,154890273-154890452…
MMP11	STMY3	HGNC:7157	4320	chr22	1.5	1	Cancer Papers(3)	3	NatMed_PC-Het,NatMed_PC-Het_GC,NatMed_PC-Het_MELA	56	-0.3	FALSE	0	0	23772942-23773121,23779154-23779453,23780311-23780768,23780830-23781129,23781181-23781420,23781735-23781914,23782205-23782504,23783358-23783597	24115129-24115308,24121341-24121640,24122498-24122955,24123017-24123316,24123368-24123607,24123922-24124101,24124392-24124691,24125545-24125784
MMP14	MT1-MMP	HGNC:7160	4323	chr14	1.7	1	Cancer Papers(3)	3	NatMed_PC-Het,NatMed_PC-Het_GC,NatMed_PC-Het_LUSC	96	-0.2	FALSE	0	0	22836752-22836991,22837114-22837494,22841445-22841684,22841854-22842093,22842384-22842743,22843218-22843457,22843670-22843909,22844320-22844559,22844585-22844824,22845189-22845428,22845694-22846053	23305961-23306200,23306323-23306703,23310654-23310893,23311063-23311302,23311593-23311952,23312427-23312666,23312879-23313118,23313529-23313768,23313794-23314033,23314398-23314637,23314903-23315262
MMP2	CLG4,CLG4A,TBE-1	HGNC:7166	4313	chr16	2	1	Cancer Papers(6)	6	NatMed_PC-Het,NatMed_PC-Het_GC,NatMed_PC-Het_BLAD,NatMed_PC-Het_LUAD,NatMed_PC-Het_LUSC,NatMed_PC-Het_MELA	97	-0.3	FALSE	0	0	55479436-55479675,55481860-55481979,55482872-55483171,55483977-55484216,55485243-55485482,55485571-55485810,55488510-55488749,55489618-55489857,55491759-55491998,55493106-55493345,55496874-55497113,55498249-55498488,55502714-55502953,55505271-55505510	55513348-55513587,55515772-55515891,55516784-55517083,55517889-55518128,55519155-55519394,55519483-55519722,55522422-55522661,55523530-55523769,55525671-55525910,55527018-55527257,55530786-55531025,55532161-55532400,55536626-55536865,55539183-55539422
MMP9	CLG4B	HGNC:7176	4318	chr20	2.1	3	Cancer Papers(3), TCGA_GC_MSS(15), LCC_GC_MSS(1)	3	NatMed_PC-Het,NatMed_PC-Het_GC,NatMed_PC-Het_LUAD	57	-0.18	FALSE	15	1	46008876-46009115,46009832-46010131,46010437-46010676,46010866-46011105,46011110-46011349,46011541-46011780,46012105-46012344,46012385-46012624,46013202-46013381,46013408-46013587,46013607-46013846,46014079-46014542,46016189-46016428	44637515-44637754,44638471-44638770,44639076-44639315,44639505-44639744,44639749-44639988,44640180-44640419,44640744-44640983,44641024-44641263,44641841-44642020,44642047-44642226,44642246-44642485,44642718-44643181,44644828-44645067
MORC4	FLJ11565,ZCW4,ZCWCC2	HGNC:23485	79710	chrX	2.8	2	Cancer Papers(1), LCC_GC_MSS(1)	1	Nature_PANCAN21	73	-0.06	FALSE	0	1	106941436-106941675,106941900-106942259,106942500-106943219,106954881-106955120,106956417-106956596,106956880-106957059,106958280-106958519,106961971-106962150,106976514-106976753,106978020-106978259,106980835-106981074,106981291-106981530,106985050-106985289,106985972-106986211,106993176-106993415,106999623-106999802,106999936-107000115	106184666-106184905,106185130-106185489,106185730-106186449,106198111-106198350,106199647-106199826,106200110-106200289,106201510-106201749,106205201-106205380,106219744-106219983,106221250-106221489,106224065-106224304,106224521-106224760,106228280-106228519,106229202-106229441,106236406-106236645,106242853-106243032,106243166-106243345
MORF4L1	MRG15,Eaf3,HsT17725,MEAF3,MORFRG15	HGNC:16989	10933	chr15	1.1	1	DNA repair list	0		97	-1.17	FALSE	0	0	78840498-78840737,78872948-78873127,78876462-78876641,78878146-78878325,78880456-78880635,78884905-78885144,78886094-78886273,78887219-78887398,78890912-78891091,78891439-78891618,78892143-78892382,78893493-78893672,78894024-78894263,78894774-78894953,78896935-78897114	79132840-79133079,79165290-79165469,79168804-79168983,79170488-79170667,79172798-79172977,79177247-79177486,79178436-79178615,79179561-79179740,79183254-79183433,79183781-79183960,79184485-79184724,79185835-79186014,79186366-79186605,79187116-79187295,79189277-79189456
MPO		HGNC:7218	4353	chr17	2.2	1	Cancer Papers(1)	1	Nature_PANCAN21	46	-0.34	FALSE	0	0	58270640-58270879,58271624-58271923,58272713-58272952,58273392-58273691,58275502-58275741,58277806-58278165,58278991-58279230,58279262-58279681,58279807-58280046,58280323-58280502,58280562-58280801	56348001-56348240,56348985-56349284,56350074-56350313,56350753-56351052,56352863-56353102,56355167-56355526,56356352-56356591,56356623-56357042,56357168-56357407,56357684-56357863,56357923-56358162
MRE11	MRE11A,ATLD	HGNC:7230	4361	chr11	2.1	2	DNA repair list, TCGA_GC_MSS(4)	0		74	0.07	FALSE	4	0	94420063-94420242,94435776-94435955,94437116-94437295,94445762-94445941,94447209-94447448,94456217-94456396,94459375-94459614,94460866-94461105,94464056-94464295,94467763-94467942,94470437-94470676,94471547-94471786,94475526-94475705,94476226-94476465,94478686-94478925,94479628-94479807,94485884-94486123,94490779-94491018,94492566-94492881	94153229-94153408,94168942-94169121,94170282-94170461,94178928-94179107,94180375-94180614,94189383-94189562,94192541-94192780,94194032-94194271,94197222-94197461,94200929-94201108,94203603-94203842,94204713-94204952,94208692-94208871,94209392-94209631,94211852-94212091,94212794-94212973,94219050-94219289,94223945-94224184,94225732-94226047
MRPS31	IMOGN38	HGNC:16632	10240	chr13	1.2	1	Cancer Papers(1)	1	TCGA_CMELA	81	-0.31	FALSE	0	0	40729337-40729636,40749090-40749329,40753966-40754145,40756823-40757062,40758889-40759128,40766710-40767069,40770941-40771180	41303473-41303772,41323226-41323465,41328102-41328281,41330959-41331198,41333025-41333264,41340846-41341205,41345077-41345316
MSH2	COCA1,HNPCC,HNPCC1	HGNC:7325	4436	chr2	2.9	3	Cancer Papers(1), COSMIC cancer gene census, TCGA_GC_MSS(5), Color Genomics, Rahman cancer gene list, Specially selected	1	Nature_WG_BC	69	-0.7	TRUE	5	0	47403177-47403416,47408358-47408597,47410086-47410385,47412366-47412605,47416243-47416482,47429725-47429964,47445483-47445722,47462973-47463212,47466613-47466852,47470927-47471106,47474998-47475297,47476349-47476588,47478246-47478545,47480664-47480903,47482744-47482983,47512249-47512488	47630316-47630555,47635497-47635736,47637225-47637524,47639505-47639744,47643382-47643621,47656864-47657103,47672622-47672861,47690112-47690351,47693752-47693991,47698066-47698245,47702137-47702436,47703488-47703727,47705385-47705684,47707803-47708042,47709883-47710122,47739388-47739627
MSH3	DUP,MRP1	HGNC:7326	4437	chr5	3.4	2	Cancer Papers(1), TCGA_GC_MSS(9), Specially selected	1	TCGA_CRC	67	-0.63	FALSE	9	0	80654670-80655074,80656351-80656590,80665103-80665402,80670083-80670322,80672224-80672463,80672680-80672919,80674966-80675205,80678890-80679129,80725389-80725628,80728807-80729046,80741416-80741595,80744441-80744680,80761492-80761731,80767907-80768146,80768799-80769038,80775636-80775815,80778658-80778897,80787499-80787738,80792669-80792908,80813543-80813782,80854103-80854342,80864777-80865016,808…	79950489-79950893,79952170-79952409,79960922-79961221,79965902-79966141,79968043-79968282,79968499-79968738,79970785-79971024,79974709-79974948,80021208-80021447,80024626-80024865,80037235-80037414,80040260-80040499,80057311-80057550,80063726-80063965,80064618-80064857,80071455-80071634,80074477-80074716,80083318-80083557,80088488-80088727,80109362-80109601,80149922-80150161,80160596-80160835,801…
MSH6	GTBP	HGNC:7329	2956	chr2	4.1	4	Cancer Papers(4), COSMIC cancer gene census, TCGA_GC_MSS(19), LCC_GC_MSS(2), Color Genomics, Rahman cancer gene list	4	TCGA_CRC,NatMed_PC-Het,NatMed_PC-Het_MELA,NatMed_PC-Het_PROS	75	-0.31	TRUE	19	2	47783214-47783513,47790905-47791144,47795859-47796098,47798593-47801172,47803403-47803702,47804849-47805088,47805573-47805752,47806161-47806400,47806432-47806671,47806759-47806938	48010353-48010652,48018044-48018283,48022998-48023237,48025732-48028311,48030542-48030841,48031988-48032227,48032712-48032891,48033300-48033539,48033571-48033810,48033898-48034077
MSR1	CD204,SCARA1,SR-A,SR-AI,SR-AII,SR-AIII	HGNC:7376	4481	chr8	1.4	1	Cancer Papers(2)	2	TCGA_CCRENCC,TCGA_CMELA	57	-0.35	FALSE	0	0	16110032-16110271,16120392-16120631,16121067-16121246,16140934-16141113,16143495-16143674,16150181-16150360,16155014-16155193,16164038-16164277,16168424-16168903,16175124-16175363,16177819-16178058,16186094-16186273,16265097-16265276	15967541-15967780,15977901-15978140,15978576-15978755,15998443-15998622,16001004-16001183,16007690-16007869,16012523-16012702,16021547-16021786,16025933-16026412,16032633-16032872,16035328-16035567,16043603-16043782,16122606-16122785
MTAP	c86fus,MSAP	HGNC:7413	4507	chr9	1	2	Rahman cancer gene list, TCGA_GC_MSS(2)	0		70	-0.08	FALSE	2	0	21802675-21802998,21815369-21815608,21816653-21816832,21817999-21818238,21837839-21838078,21854601-21854900,21859236-21859475,21861905-21862084,21930984-21931223,22029385-22029564	21802674-21802997,21815368-21815607,21816652-21816831,21817998-21818237,21837838-21838077,21854600-21854899,21859235-21859474,21861904-21862083,21930983-21931222,22029384-22029563
MTHFR		HGNC:7436	4524	chr1	2	1	Cancer Papers(4)	4	NatMed_PC-Het,NatMed_PC-Het_GC,NatMed_PC-Het_CERV,NatMed_PC-Het_MELA	74	0.46	FALSE	0	0	11790665-11790904,11791147-11791386,11792209-11792448,11793878-11794117,11794328-11794567,11794676-11794915,11795073-11795372,11796183-11796422,11800147-11800386,11801130-11801429,11802853-11803212,11803340-11803579	11850722-11850961,11851204-11851443,11852266-11852505,11853935-11854174,11854385-11854624,11854733-11854972,11855130-11855429,11856240-11856479,11860204-11860443,11861187-11861486,11862910-11863269,11863397-11863636
MTOR	FLJ44809,FRAP,FRAP1,FRAP2,RAFT1,RAPT1	HGNC:3942	2475	chr1	7.7	3	Cancer Papers(3), COSMIC cancer gene census, TCGA_GC_MSS(23)	3	TCGA_CCRENCC,TCGA_PANCAN12,Nature_PANCAN21	80	-0.03	TRUE	23	0	11107403-11107582,11108114-11108353,11109240-11109419,11109599-11109778,11112795-11112974,11114275-11114514,11114760-11114939,11115342-11115521,11116955-11117134,11121187-11121426,11121933-11122172,11124446-11124685,11126589-11126828,11126957-11127196,11127595-11127834,11127945-11128184,11128413-11128592,11128813-11128992,11129653-11129892,11130449-11130628,11130656-11130835,11133019-11133258,111…	11167460-11167639,11168171-11168410,11169297-11169476,11169656-11169835,11172852-11173031,11174332-11174571,11174817-11174996,11175399-11175578,11177012-11177191,11181244-11181483,11181990-11182229,11184503-11184742,11186646-11186885,11187014-11187253,11187652-11187891,11188002-11188241,11188470-11188649,11188870-11189049,11189710-11189949,11190506-11190685,11190713-11190892,11193076-11193315,111…
MUC16	CA125,FLJ14303	HGNC:15582	94025	chr19	43.5	2	Cancer Papers(12), LCC_GC_MSS(8), Dispensible, Rescued	12	NatMed_PC-Het,NatMed_PC-Het_GC,NatMed_PC-Het_BLAD,NatMed_PC-Het_CERV,NatMed_PC-Het_HDNK,NatMed_PC-Het_LUAD,NatMed_PC-Het_GLIO,NatMed_PC-Het_LG-Gli,NatMed_PC-Het_KID,NatMed_PC-Het_MELA,NatMed_PC-Het_THY,NatMed_PC-Het_PROS	39	-0.28	FALSE	0	8	8848891-8849070,8851226-8851405,8851598-8851777,8855937-8856176,8858148-8858327,8858549-8858788,8860954-8861193,8862817-8862996,8863241-8863480,8865550-8865789,8865849-8866243,8866899-8867078,8868469-8868648,8871447-8871686,8876313-8876715,8882259-8882438,8882663-8882902,8883410-8883589,8883682-8883921,8884902-8885081,8885206-8885385,8885611-8885850,8886386-8886565,8886678-8886917,8887965-8888144…	8959567-8959746,8961902-8962081,8962274-8962453,8966613-8966852,8968824-8969003,8969225-8969464,8971630-8971869,8973493-8973672,8973917-8974156,8976226-8976465,8976525-8976919,8977575-8977754,8979145-8979324,8982123-8982362,8986989-8987391,8992935-8993114,8993339-8993578,8994086-8994265,8994358-8994597,8995578-8995757,8995882-8996061,8996287-8996526,8997062-8997241,8997354-8997593,8998641-8998820…
MUC17		HGNC:16800	140453	chr7	13.5	2	Cancer Papers(2), LCC_GC_MSS(5), Dispensible, Rescued	2	TCGA_DGLIO,Nature_PANCAN21	39	-0.14	FALSE	0	5	101020087-101020266,101031051-101031290,101031590-101043829,101047930-101048169,101048789-101049028,101049263-101049442,101050440-101050679,101051557-101051736,101051763-101052002,101052947-101053186,101053298-101053477,101056142-101056321,101057934-101058113	100663368-100663547,100674332-100674571,100674871-100687110,100691211-100691450,100692070-100692309,100692544-100692723,100693721-100693960,100694838-100695017,100695044-100695283,100696228-100696467,100696579-100696758,100699423-100699602,100701215-100701394
MUC4		HGNC:7514	4585	chr3	16.2	2	Cancer Papers(5), LCC_GC_MSS(1)	5	NatMed_PC-Het,NatMed_PC-Het_GC,NatMed_PC-Het_BLAD,NatMed_PC-Het_LUSC,NatMed_PC-Het_MELA	49	-0.22	FALSE	0	1	195747158-195747397,195748863-195749102,195750851-195751328,195752320-195752499,195753021-195753260,195754173-195754412,195757118-195757357,195759073-195759312,195760851-195761150,195761415-195761654,195762051-195762290,195762810-195762989,195763417-195763656,195763985-195764224,195764940-195765179,195765240-195765479,195766617-195766796,195768967-195769206,195770174-195770413,195770793-195770972…	195474029-195474268,195475734-195475973,195477722-195478199,195479191-195479370,195479892-195480131,195481044-195481283,195483989-195484228,195485944-195486183,195487722-195488021,195488286-195488525,195488922-195489161,195489681-195489860,195490288-195490527,195490856-195491095,195491811-195492050,195492111-195492350,195493488-195493667,195495838-195496077,195497045-195497284,195497664-195497843…
MUC5AC	MUC5	HGNC:7515	4586	chr11	#N/A	1	Cancer Papers(4)	4	NatMed_PC-Het,NatMed_PC-Het_GC,NatMed_PC-Het_BLAD,NatMed_PC-Het_LUSC	99	7.14	FALSE	0	0	1157946-1158125,1160561-1160740,1161467-1161646,1161888-1162187,1162469-1162708,1162910-1163089,1163817-1164056,1164093-1164332,1164350-1164589,1165241-1165481,1165571-1165810,1167812-1168051,1168428-1169063,1191729-1192568,1192763-1193002,1193452-1193691,1194085-1194384,1194459-1194698,1194996-1195295,1195845-1196084,1196342-1196521,1196549-1196788,1196803-1196982,1197434-1197673,1197834-1198073…	1151573-1151752,1154177-1154356,1155084-1155263,1155505-1155804,1156086-1156325,1156527-1156706,1157434-1157673,1157710-1157949,1157967-1158206,1158891-1159130,1159220-1159459,1161147-1161386,1161763-1162398,1212954-1213793,1213988-1214227,1214678-1214917,1215311-1215610,1215685-1215924,1216222-1216521,1217071-1217310,1217568-1217747,1217775-1218014,1218029-1218208,1218660-1218899,1219060-1219299…
MUC5B	MG1,MUC5	HGNC:7516	727897	chr11	17.3	1	Cancer Papers(3)	3	NatMed_PC-Het,NatMed_PC-Het_GC,NatMed_PC-Het_LUAD	59	-0.13	FALSE	0	0	1223069-1223248,1225619-1225798,1226151-1226330,1226596-1226895,1226968-1227207,1227263-1227442,1227608-1227847,1228545-1228784,1229117-1229356,1229629-1229868,1229954-1230193,1230425-1230664,1230881-1231060,1231372-1231611,1231958-1232197,1232407-1232826,1232991-1233290,1233699-1233878,1234135-1234374,1234485-1234724,1235034-1235477,1236354-1236593,1236895-1237194,1238829-1239068,1239382-1239621…	1244299-1244478,1246849-1247028,1247381-1247560,1247826-1248125,1248198-1248437,1248493-1248672,1248838-1249077,1249775-1250014,1250347-1250586,1250859-1251098,1251184-1251423,1251655-1251894,1252111-1252290,1252602-1252841,1253188-1253427,1253637-1254056,1254221-1254520,1254929-1255108,1255365-1255604,1255715-1255954,1256264-1256707,1257584-1257823,1258125-1258424,1260059-1260298,1260612-1260851…
MUC6		HGNC:7517	4588	chr11	7.3	3	Cancer Papers(1), TCGA_GC_MSS(34), LCC_GC_MSS(1)	1	TCGA_GAC	99	6.93	FALSE	34	1	1013425-1013664,1013779-1014018,1015736-1018795,1019236-1019535,1019930-1020289,1020619-1020798,1021156-1021335,1023461-1023700,1023905-1024144,1024814-1025113,1025155-1025394,1025740-1026190,1026283-1026522,1026876-1027542,1027631-1027870,1027922-1028101,1028187-1028426,1028595-1029416,1029435-1029674,1030146-1030385,1030557-1030796,1030882-1031121,1031124-1031303,1031550-1032082,1032986-1033225…	1013425-1013664,1013779-1014018,1015736-1018795,1019236-1019535,1019930-1020289,1020619-1020798,1021156-1021335,1023461-1023700,1023905-1024144,1024814-1025113,1025155-1025394,1025740-1026190,1026283-1026522,1026876-1027542,1027631-1027870,1027922-1028101,1028187-1028426,1028595-1029416,1029435-1029674,1030146-1030385,1030557-1030796,1030882-1031121,1031124-1031303,1031550-1032082,1032986-1033225…
MUS81	FLJ44872,SLX3	HGNC:29814	80198	chr11	1.7	1	DNA repair list	0		91	0.11	FALSE	0	0	65857338-65857517,65860159-65860398,65860662-65860901,65860918-65861157,65861303-65861482,65861906-65862085,65862155-65862334,65862397-65862576,65863015-65863254,65863366-65863970,65864435-65864674,65864678-65864857,65864961-65865391,65865765-65866108	65624809-65624988,65627630-65627869,65628133-65628372,65628389-65628628,65628774-65628953,65629377-65629556,65629626-65629805,65629868-65630047,65630486-65630725,65630837-65631441,65631906-65632145,65632149-65632328,65632432-65632862,65633236-65633579
MUTYH	MYH	HGNC:7527	4595	chr1	1.6	3	Color Genomics, Rahman cancer gene list, TCGA_GC_MSS(4), COSMIC cancer gene census	0		78	-0.17	TRUE	4	0	45329252-45329491,45330447-45330626,45331138-45331607,45331647-45331886,45331965-45333028,45333044-45333627,45334331-45334570,45338158-45338337,45339837-45340016,45340139-45340318	45794924-45795163,45796119-45796298,45796810-45797279,45797319-45797558,45797637-45798700,45798716-45799299,45800003-45800242,45803830-45804009,45805509-45805688,45805811-45805990
MVK	LRBP,MK	HGNC:7530	4598	chr12	1.2	1	Cancer Papers(1)	1	TCGA_GAC	81	-0.29	FALSE	0	0	109574772-109574951,109575952-109576191,109579104-109579343,109579754-109579993,109581353-109581592,109585954-109586193,109586687-109586866,109590726-109590905,109591179-109591418,109594985-109595224,109596382-109596621	110012577-110012756,110013757-110013996,110016909-110017148,110017559-110017798,110019158-110019397,110023759-110023998,110024492-110024671,110028531-110028710,110028984-110029223,110032790-110033029,110034187-110034426
MVP	LRP,VAULT1	HGNC:7531	9961	chr16	2.7	2	Cancer Papers(4), LCC_GC_MSS(3)	4	NatMed_PC-Het,NatMed_PC-Het_GC,NatMed_PC-Het_BLAD,NatMed_PC-Het_LUSC	97	0.28	FALSE	0	3	29830493-29830732,29830856-29831095,29833675-29834131,29835661-29835840,29836690-29836989,29840139-29840498,29841568-29841867,29841894-29842133,29844476-29844895,29845801-29846040,29846101-29846340,29847171-29847410,29847726-29848025	29841814-29842053,29842177-29842416,29844996-29845452,29846982-29847161,29848011-29848310,29851460-29851819,29852889-29853188,29853215-29853454,29855797-29856216,29857122-29857361,29857422-29857661,29858492-29858731,29859047-29859346
MXRA5	DKFZp564I1922	HGNC:7539	25878	chrX	8.5	2	Cancer Papers(1), LCC_GC_MSS(3)	1	Nature_PANCAN21	68	0.3	FALSE	0	3	3309680-3311659,3317073-3318032,3319972-3325011,3330003-3330422,3330559-3330798,3343620-3343859	3227721-3229700,3235114-3236073,3238013-3243052,3248044-3248463,3248600-3248839,3261661-3261900
MYB	c-myb	HGNC:7545	4602	chr6	2.3	4	Cancer Papers(1), COSMIC cancer gene census, TCGA_GC_MSS(3), LCC_GC_MSS(1)	1	Nature_PANCAN21	52	-0.27	TRUE	3	1	135181386-135181614,135185842-135186081,135187779-135187958,135189747-135189926,135190087-135190386,135192291-135192590,135193788-135193967,135194300-135194539,135194892-135195131,135195725-135196024,135196660-135196839,135196932-135197351,135198859-135199098,135199438-135199637,135200022-135200611,135201574-135201813,135202392-135202691,135202859-135203042,135203162-135203405,135217802-135218041	135502524-135502752,135506980-135507219,135508917-135509096,135510885-135511064,135511225-135511524,135513429-135513728,135514926-135515105,135515438-135515677,135516030-135516269,135516863-135517162,135517798-135517977,135518070-135518489,135519997-135520236,135520576-135520775,135521160-135521749,135522712-135522951,135523530-135523829,135523997-135524180,135524300-135524543,135538940-135539179
MYC	bHLHe39,c-Myc,MYCC	HGNC:7553	4609	chr8	1.4	3	Cancer Papers(1), COSMIC cancer gene census, TCGA_GC_MSS(5)	1	Nature_WG_BC	93	-0.17	TRUE	5	0	127736519-127736698,127738214-127739053,127740377-127740976	128748765-128748944,128750460-128751299,128752623-128753222
MYCN	bHLHe37,MYCNOT,N-myc,NMYC	HGNC:7559	4613	chr2	1.4	4	Cancer Papers(1), COSMIC cancer gene census, TCGA_GC_MSS(2), LCC_GC_MSS(1)	1	Nature_PANCAN21	63	0.75	TRUE	2	1	15940545-15940784,15941922-15942581,15942608-15942727,15942746-15942925,15945330-15945509,15945519-15946118	16080667-16080906,16082044-16082703,16082730-16082849,16082868-16083047,16085452-16085631,16085641-16086240
MYD88		HGNC:7562	4615	chr3	1	3	Cancer Papers(1), COSMIC cancer gene census, TCGA_GC_MSS(3)	1	Nature_PANCAN21	89	-0.03	TRUE	3	0	38138635-38139054,38139811-38140050,38140370-38140609,38140713-38140892,38141089-38141328	38180126-38180545,38181302-38181541,38181861-38182100,38182204-38182383,38182580-38182819
MYH6		HGNC:7576	4624	chr14	5.8	2	LCC_GC_MSS(3)	0		49	-0.15	FALSE	0	3	23381962-23382141,23382375-23382614,23383183-23383362,23384430-23384729,23384859-23385098,23385910-23386149,23386289-23386648,23387471-23387710,23387721-23387960,23388127-23388366,23388837-23389076,23389332-23389775,23390012-23390431,23390477-23390596,23392517-23392696,23392865-23393104,23393310-23393549,23393637-23393936,23394046-23394345,23396232-23396471,23396636-23396875,23396902-23397303,233…	23851171-23851350,23851584-23851823,23852392-23852571,23853639-23853938,23854068-23854307,23855119-23855358,23855498-23855857,23856680-23856919,23856930-23857169,23857336-23857575,23858046-23858285,23858541-23858984,23859221-23859640,23859686-23859805,23861726-23861905,23862074-23862313,23862519-23862758,23862846-23863145,23863255-23863554,23865441-23865680,23865845-23866084,23866111-23866512,238…
MYO1B	myr1	HGNC:7596	4430	chr2	3.4	2	Cancer Papers(1), LCC_GC_MSS(2)	1	TCGA_CRC	78	-0.34	FALSE	0	2	191276843-191277082,191296049-191296288,191329892-191330071,191341393-191341632,191346169-191346348,191350104-191350283,191360590-191360769,191362200-191362439,191363682-191363921,191364097-191364336,191369495-191369674,191370170-191370349,191381394-191381633,191383221-191383400,191385864-191386103,191387187-191387486,191390272-191390511,191392065-191392244,191393028-191393267,191396373-191396552…	192141569-192141808,192160775-192161014,192194618-192194797,192206119-192206358,192210895-192211074,192214830-192215009,192225316-192225495,192226926-192227165,192228408-192228647,192228823-192229062,192234221-192234400,192234896-192235075,192246120-192246359,192247947-192248126,192250590-192250829,192251913-192252212,192254998-192255237,192256791-192256970,192257754-192257993,192261099-192261278…
MYOCD	MYCD	HGNC:16067	93649	chr17	3	1	Cancer Papers(1)	1	Nature_PANCAN21	70	-0.15	FALSE	0	0	12666126-12666305,12705071-12705250,12710407-12710586,12715457-12715636,12717294-12717473,12722808-12723047,12736129-12736368,12739146-12739385,12744154-12744558,12745876-12746115,12752400-12753359,12756366-12756605,12758035-12758274,12760589-12760768,12763059-12763658	12569443-12569622,12608388-12608567,12613724-12613903,12618774-12618953,12620611-12620790,12626125-12626364,12639446-12639685,12642463-12642702,12647471-12647875,12649193-12649432,12655717-12656676,12659683-12659922,12661352-12661591,12663906-12664085,12666376-12666975
MYT1	MTF1,MYTI,NZF2,PLPB1,ZC2H2C1,ZC2HC4A	HGNC:7622	4661	chr20	3.4	2	Cancer Papers(1), LCC_GC_MSS(2)	1	TCGA_DGLIO	46	-0.32	FALSE	0	2	64198799-64198978,64199817-64199996,64204976-64205155,64205527-64205826,64207566-64207985,64208097-64208516,64211153-64211392,64211994-64212173,64213471-64213710,64217054-64217293,64218813-64219052,64219632-64220038,64221850-64222089,64223052-64223231,64223235-64223414,64227356-64227535,64227842-64228081,64232125-64232424,64236511-64236690,64237219-64237458,64239712-64239951,64240264-64240503	62830152-62830331,62831170-62831349,62836329-62836508,62836880-62837179,62838919-62839338,62839450-62839869,62842506-62842745,62843347-62843526,62844824-62845063,62848407-62848646,62850166-62850405,62850985-62851391,62853203-62853442,62854405-62854584,62854588-62854767,62858709-62858888,62859195-62859434,62863478-62863777,62867864-62868043,62868572-62868811,62871065-62871304,62871617-62871856
NAA25	C12orf30,FLJ13089	HGNC:25783	80018	chr12	2.9	2	Cancer Papers(1), LCC_GC_MSS(1)	1	TCGA_GAC	75	-0.6	FALSE	0	1	112029472-112029711,112033186-112033425,112039164-112039403,112040440-112040619,112041982-112042161,112043030-112043269,112043597-112043896,112047608-112047847,112048248-112048487,112053518-112053697,112054358-112054597,112060225-112060404,112061165-112061404,112068816-112069055,112071860-112072099,112074630-112074809,112075614-112075853,112078137-112078316,112078568-112078807,112081007-112081186…	112467276-112467515,112470990-112471229,112476968-112477207,112478244-112478423,112479786-112479965,112480834-112481073,112481401-112481700,112485412-112485651,112486052-112486291,112491322-112491501,112492162-112492401,112498029-112498208,112498969-112499208,112506620-112506859,112509664-112509903,112512434-112512613,112513418-112513657,112515941-112516120,112516372-112516611,112518811-112518990…
NADK	FLJ13052	HGNC:29831	65220	chr1	1.8	1	Cancer Papers(1)	1	TCGA_BC	94	0.18	FALSE	0	0	1752748-1753157,1753518-1753697,1754010-1754423,1754501-1754740,1755305-1755544,1756211-1756390,1756460-1756699,1756763-1756942,1757089-1757328,1758328-1758567,1759052-1759291,1759698-1759937,1761904-1762083,1765197-1765436	1684187-1684596,1684957-1685136,1685449-1685862,1685940-1686179,1686744-1686983,1687650-1687829,1687899-1688138,1688202-1688381,1688528-1688767,1689767-1690006,1690491-1690730,1691137-1691376,1693343-1693522,1696636-1696875
NAV3	KIAA0938,POMFIL1	HGNC:15998	89795	chr12	7.2	3	Cancer Papers(2), TCGA_GC_MSS(32), LCC_GC_MSS(3)	2	TCGA_PANCAN12,SciRprt_PANCAN12	52	-0.83	FALSE	32	3	77831433-77831732,77940258-77940497,77941017-77941196,77966175-77966354,77968491-77968730,77994747-77994926,77998287-77998526,78006392-78007471,78021685-78021924,78049927-78050166,78050746-78051165,78058936-78059175,78116718-78116957,78118012-78118311,78119201-78119980,78121914-78122453,78127098-78127277,78128666-78128905,78137151-78137390,78140218-78140397,78146291-78146470,78148791-78148970,781…	78225213-78225512,78334038-78334277,78334797-78334976,78359955-78360134,78362271-78362510,78388527-78388706,78392067-78392306,78400172-78401251,78415465-78415704,78443707-78443946,78444526-78444945,78452716-78452955,78510498-78510737,78511792-78512091,78512981-78513760,78515694-78516233,78520878-78521057,78522446-78522685,78530931-78531170,78533998-78534177,78540071-78540250,78542571-78542750,785…
NBL1	D1S1733E,DAN,DAND1,NB,NO3	HGNC:7650	4681	chr1	0.7	1	Cancer Papers(1)	1	TCGA_BC	52	-0.31	FALSE	0	0	19643265-19643444,19645902-19646081,19654986-19655225,19655260-19655499,19656805-19657217	19969759-19969938,19972396-19972575,19981479-19981718,19981753-19981992,19983298-19983710
NBN	AT-V1,AT-V2,ATV,NBS,NBS1	HGNC:7652	4683	chr8	2.3	4	Color Genomics, Rahman cancer gene list, DNA repair list, LCC_GC_MSS(1), TCGA_GC_MSS(9), COSMIC cancer gene census	0		76	-0.65	TRUE	9	1	89935507-89935686,89936961-89937140,89943190-89943429,89946098-89946337,89947768-89947947,89953228-89953707,89955269-89955568,89958670-89958909,89964369-89964548,89970341-89970580,89971112-89971351,89978152-89978391,89980694-89980933,89981329-89981568,89981910-89982089,89982640-89982879,89984453-89984632	90947735-90947914,90949189-90949368,90955418-90955657,90958326-90958565,90959996-90960175,90965456-90965935,90967497-90967796,90970898-90971137,90976597-90976776,90982569-90982808,90983340-90983579,90990380-90990619,90992922-90993161,90993557-90993796,90994138-90994317,90994868-90995107,90996681-90996860
NBPF1	FLJ20719,KIAA1693	HGNC:26088	55672	chr1	3.4	1	Cancer Papers(1)	1	Nature_PANCAN21	70	-0.51	FALSE	0	0	16563915-16564214,16564667-16564846,16564892-16565071,16565601-16565840,16566343-16566522,16567145-16567384,16567915-16568094,16569035-16569274,16573078-16573257,16574470-16574709,16575103-16575282,16576254-16576493,16577248-16577487,16579178-16579417,16580731-16580970,16581366-16581545,16582531-16582770,16583525-16583764,16585474-16585713,16587036-16587275,16587671-16587850,16588836-16589075,165…	16890410-16890709,16891162-16891341,16891387-16891566,16892096-16892335,16892838-16893017,16893640-16893879,16894410-16894589,16895530-16895769,16899573-16899752,16900965-16901204,16901598-16901777,16902749-16902988,16903743-16903982,16905673-16905912,16907226-16907465,16907861-16908040,16909026-16909265,16910020-16910259,16911969-16912208,16913531-16913770,16914166-16914345,16915331-16915570,169…
NCAM1	CD56,NCAM	HGNC:7656	4684	chr11	2.6	2	Cancer Papers(5), LCC_GC_MSS(1)	5	NatMed_PC-Het,NatMed_PC-Het_GC,NatMed_PC-Het_BLAD,NatMed_PC-Het_LUAD,NatMed_PC-Het_MELA	76	-0.67	FALSE	0	1	112961400-112961699,113202355-113202534,113204275-113204514,113205475-113205714,113205992-113206231,113207200-113207439,113207798-113208037,113214320-113214559,113221221-113221400,113231118-113231297,113231600-113231839,113232142-113232381,113232676-113232855,113233112-113233351,113234979-113235391,113236218-113236397,113240720-113240899,113242736-113242915,113243496-113243675,113246279-113246458…	112832122-112832421,113073077-113073256,113074997-113075236,113076197-113076436,113076714-113076953,113077922-113078161,113078520-113078759,113085042-113085281,113091943-113092122,113101840-113102019,113102322-113102561,113102864-113103103,113103398-113103577,113103834-113104073,113105701-113106113,113106940-113107119,113111442-113111621,113113458-113113637,113114218-113114397,113117001-113117180…
NCOA3	ACTR,AIB1,bHLHe42,CAGH16,KAT13B,p/CIP,RAC3,SRC-3,SRC3,TNRC16,TRAM-1	HGNC:7670	8202	chr20	4.3	3	Cancer Papers(4), TCGA_GC_MSS(15), LCC_GC_MSS(1)	4	TCGA_BC,NatMed_PC-Het,NatMed_PC-Het_LG-Gli,NatMed_PC-Het_MELA	74	-0.14	FALSE	15	1	47622199-47622378,47623877-47624116,47625311-47625550,47626969-47627208,47627535-47627774,47627853-47628092,47633446-47633685,47633987-47634226,47635308-47635727,47635877-47636776,47637596-47637835,47638985-47639224,47639550-47639849,47639868-47640107,47642179-47642418,47647040-47647399,47648937-47649176,47650910-47651089,47651139-47651378,47652373-47652612,47652882-47653121,47653372-47653551	46250943-46251122,46252621-46252860,46254055-46254294,46255713-46255952,46256279-46256518,46256597-46256836,46262190-46262429,46262731-46262970,46264052-46264471,46264621-46265520,46266340-46266579,46267729-46267968,46268294-46268593,46268612-46268851,46270923-46271162,46275784-46276143,46277681-46277920,46279654-46279833,46279883-46280122,46281117-46281356,46281626-46281865,46282116-46282295
NCOR1	hCIT529I10,hN-CoR,KIAA1047,MGC104216,N-CoR,PPP1R109,TRAC1	HGNC:7672	9611	chr17	7.3	4	Cancer Papers(4), COSMIC cancer gene census, TCGA_GC_MSS(22), LCC_GC_MSS(1)	4	TCGA_BC,TCGA_PANCAN12,Nature_PANCAN21,Nature_WG_BC	86	0.59	TRUE	22	1	16032270-16032509,16034735-16034974,16039264-16039683,16040378-16040557,16046902-16047141,16048797-16049036,16057476-16057775,16057866-16058105,16058415-16058654,16061378-16061917,16062068-16062307,16063948-16064127,16064134-16064313,16064825-16065064,16065470-16065709,16067858-16068157,16070135-16070554,16071383-16071682,16072097-16072276,16073379-16073618,16075498-16075737,16079894-16080133,160…	15935584-15935823,15938049-15938288,15942578-15942997,15943692-15943871,15950216-15950455,15952111-15952350,15960790-15961089,15961180-15961419,15961729-15961968,15964692-15965231,15965382-15965621,15967262-15967441,15967448-15967627,15968139-15968378,15968784-15969023,15971172-15971471,15973449-15973868,15974697-15974996,15975411-15975590,15976693-15976932,15978812-15979051,15983208-15983447,159…
NDUFB9	B22,LYRM3,UQOR22	HGNC:7704	4715	chr8	0.7	1	Cancer Papers(1)	1	TCGA_CMELA	99	0.17	FALSE	0	0	124539117-124539356,124543063-124543302,124546971-124547270,124549707-124549946,124567626-124567925	125551358-125551597,125555304-125555543,125559212-125559511,125561948-125562187,125579867-125580166
NEB	NEB177D,NEM2	HGNC:7720	4703	chr2	25.7	2	Cancer Papers(1), LCC_GC_MSS(6)	1	SciRprt_PANCAN12	48	-0.14	FALSE	0	6	151485727-151485966,151489904-151490143,151490325-151490564,151491639-151491818,151492070-151492309,151492321-151492560,151493306-151493485,151493731-151493910,151494117-151494296,151496232-151496411,151496897-151497076,151497582-151497761,151498168-151498407,151499278-151499457,151501347-151501526,151502749-151502928,151503305-151503484,151505434-151505613,151506122-151506301,151506841-151507080…	152342241-152342480,152346418-152346657,152346839-152347078,152348153-152348332,152348584-152348823,152348835-152349074,152349820-152349999,152350245-152350424,152350631-152350810,152352746-152352925,152353411-152353590,152354096-152354275,152354682-152354921,152355792-152355971,152357861-152358040,152359263-152359442,152359819-152359998,152361948-152362127,152362636-152362815,152363355-152363594…
NF1		HGNC:7765	4763	chr17	8.5	4	Cancer Papers(20), COSMIC cancer gene census, TCGA_GC_MSS(24), LCC_GC_MSS(1), Rahman cancer gene list	20	TCGA_LUSCC,TCGA_LUAC,TCGA_DGLIO,TCGA_CMELA,TCGA_GAC,TCGA_HGS-OvCa,TCGA_PANCAN12,TCGA_GLIO,SciRprt_PANCAN12,Nature_PANCAN21,NatMed_PC-Het,NatMed_PC-Het_GC,NatMed_PC-Het_CERV,NatMed_PC-Het_GLIO,NatMed_PC-Het_LG-Gli,NatMed_PC-Het_KID,NatMed_PC-Het_MELA,Nature_WG_BC,TCGA_GLIO_Sub_GLIO,NatGen_PC-OncSig	70	-0.94	TRUE	24	1	31095280-31095459,31155935-31156174,31158962-31159141,31163161-31163400,31169824-31170063,31181366-31181545,31181658-31181837,31182467-31182706,31200389-31200628,31200978-31201217,31201358-31201537,31206186-31206425,31214398-31214637,31218942-31219181,31221779-31221958,31221965-31222144,31223386-31223625,31225053-31225292,31226410-31226709,31227165-31227344,31227475-31227654,31229005-31229484,312…	29422298-29422477,29482953-29483192,29485980-29486159,29490179-29490418,29496842-29497081,29508384-29508563,29508676-29508855,29509485-29509724,29527407-29527646,29527996-29528235,29528376-29528555,29533204-29533443,29541416-29541655,29545960-29546199,29548797-29548976,29548983-29549162,29550404-29550643,29552071-29552310,29553428-29553727,29554183-29554362,29554493-29554672,29556023-29556502,295…
NF2	ACN,BANF,merlin,SCH	HGNC:7773	4771	chr22	1.8	4	Cancer Papers(2), COSMIC cancer gene census, TCGA_GC_MSS(3), LCC_GC_MSS(2), Rahman cancer gene list	2	TCGA_PRENCC,Nature_WG_BC	76	-0.52	TRUE	3	2	29603936-29604175,29636694-29636933,29639031-29639270,29642154-29642333,29654601-29654780,29655545-29655724,29658137-29658316,29661152-29661391,29664937-29665116,29668270-29668509,29671767-29672006,29673258-29673497,29674769-29675008,29678140-29678379,29681400-29681639,29682948-29683127,29694687-29694866	29999925-30000164,30032683-30032922,30035020-30035259,30038143-30038322,30050590-30050769,30051534-30051713,30054126-30054305,30057141-30057380,30060926-30061105,30064259-30064498,30067756-30067995,30069247-30069486,30070758-30070997,30074129-30074368,30077389-30077628,30078937-30079116,30090676-30090855
NFE2L2	NRF2	HGNC:7782	4780	chr2	1.8	3	Cancer Papers(7), COSMIC cancer gene census, TCGA_GC_MSS(1)	7	TCGA_LUSCC,TCGA_BLADU,TCGA_PRENCC,TCGA_CCRENCC,TCGA_PANCAN12,SciRprt_PANCAN12,Nature_PANCAN21	95	0.54	TRUE	1	0	177230767-177232026,177232368-177232607,177233139-177233378,177233988-177234287,177264464-177264643	178095495-178096754,178097096-178097335,178097867-178098106,178098716-178099015,178129192-178129371
NFE2L3	Nrf3	HGNC:7783	9603	chr7	2.1	3	Cancer Papers(2), TCGA_GC_MSS(3), LCC_GC_MSS(3)	2	TCGA_EC,TCGA_PANCAN12	76	1.02	FALSE	3	3	26152489-26153088,26177913-26178152,26183647-26183886,26184498-26185817	26192109-26192708,26217533-26217772,26223267-26223506,26224118-26225437
NIPBL	DKFZp434L1319,FLJ11203,FLJ12597,FLJ13354,FLJ13648,IDN3,Scc2	HGNC:28862	25836	chr5	8.4	2	Cancer Papers(1), LCC_GC_MSS(1)	1	TCGA_DGLIO	80	-0.05	FALSE	0	1	36953639-36953818,36955435-36955674,36958048-36958287,36961444-36961623,36962079-36962318,36970836-36971075,36971903-36972082,36975759-36976418,36984649-36986328,36995593-36995832,37000352-37000591,37000763-37000942,37000944-37001123,37002594-37002833,37003214-37003393,37006323-37006622,37007279-37007518,37007958-37008137,37008553-37008792,37010036-37010275,37014634-37014813,37015984-37016223,370…	36953741-36953920,36955537-36955776,36958150-36958389,36961546-36961725,36962181-36962420,36970938-36971177,36972005-36972184,36975861-36976520,36984751-36986430,36995695-36995934,37000454-37000693,37000865-37001044,37001046-37001225,37002696-37002935,37003316-37003495,37006425-37006724,37007381-37007620,37008060-37008239,37008655-37008894,37010138-37010377,37014736-37014915,37016086-37016325,370…
NKAP	FLJ22626	HGNC:29873	79576	chrX	1.2	1	Cancer Papers(1)	1	TCGA_EC	72	-0.44	FALSE	0	0	119925187-119925426,119929971-119930210,119931884-119932281,119934442-119934621,119936244-119936483,119936557-119936736,119938703-119938882,119943203-119943622	119059150-119059389,119063934-119064173,119065847-119066244,119068405-119068584,119070207-119070446,119070520-119070699,119072666-119072845,119077166-119077585
NKX3-1	BAPX2,NKX3.1,NKX3A	HGNC:7838	4824	chr8	0.7	2	Cancer Papers(1), TCGA_GC_MSS(3)	1	TCGA_PROS	58	-0.18	FALSE	3	0	23681190-23681669,23682567-23682926	23538703-23539182,23540080-23540439
NLRP3	AGTAVPRL,AII,AVP,C1orf7,CIAS1,CLR1.1,FCAS,FCU,MWS,NALP3,PYPAF1	HGNC:16400	114548	chr1	3.1	3	Cancer Papers(1), TCGA_GC_MSS(12), LCC_GC_MSS(1)	1	SciRprt_PANCAN12	55	-0.29	FALSE	12	1	247418756-247419115,247423170-247423409,247423823-247425622,247429550-247429789,247434068-247434307,247435935-247436174,247443937-247444176,247444616-247444855,247448365-247448544	247582058-247582417,247586472-247586711,247587125-247588924,247592852-247593091,247597370-247597609,247599237-247599476,247607239-247607478,247607918-247608157,247611667-247611846
NOS1	nNOS,NOS	HGNC:7872	4842	chr12	4.4	1	Cancer Papers(8)	8	NatMed_PC-Het,NatMed_PC-Het_GC,NatMed_PC-Het_BLAD,NatMed_PC-Het_LUAD,NatMed_PC-Het_LUSC,NatMed_PC-Het_GLIO,NatMed_PC-Het_LG-Gli,NatMed_PC-Het_KID	43	-0.68	FALSE	0	0	117215227-117215406,117217985-117218224,117220052-117220291,117222669-117222908,117224957-117225196,117226637-117226816,117227416-117227655,117231927-117232166,117234542-117234781,117242576-117242755,117243246-117243485,117247315-117247554,117253576-117253815,117255867-117256106,117258336-117258515,117258935-117259174,117260417-117260656,117263842-117264021,117265293-117265532,117267974-117268213…	117653032-117653211,117655790-117656029,117657857-117658096,117660474-117660713,117662762-117663001,117664442-117664621,117665221-117665460,117669732-117669971,117672347-117672586,117680381-117680560,117681051-117681290,117685120-117685359,117691381-117691620,117693672-117693911,117696141-117696320,117696740-117696979,117698222-117698461,117701647-117701826,117703098-117703337,117705779-117706018…
NOS2	HEP-NOS,iNOS,NOS,NOS2A	HGNC:7873	4843	chr17	3.5	2	Cancer Papers(6), LCC_GC_MSS(2)	6	NatMed_PC-Het,NatMed_PC-Het_GC,NatMed_PC-Het_BLAD,NatMed_PC-Het_HDNK,NatMed_PC-Het_LUAD,NatMed_PC-Het_MELA	46	-0.59	FALSE	0	2	27757180-27757419,27758858-27759097,27759984-27760223,27760564-27760803,27761098-27761277,27762782-27763021,27763943-27764182,27765506-27765745,27766459-27766638,27767651-27767890,27768944-27769183,27769470-27769649,27770845-27771084,27772260-27772499,27773112-27773291,27774234-27774473,27778621-27779088,27780717-27780956,27780987-27781226,27781971-27782150,27782905-27783144,27787632-27787871,277…	26084206-26084445,26085884-26086123,26087010-26087249,26087590-26087829,26088124-26088303,26089808-26090047,26090969-26091208,26092532-26092771,26093485-26093664,26094677-26094916,26095970-26096209,26096496-26096675,26097871-26098110,26099286-26099525,26100138-26100317,26101260-26101499,26105647-26106114,26107743-26107982,26108013-26108252,26108997-26109176,26109931-26110170,26114658-26114897,261…
NOS3	ECNOS,eNOS	HGNC:7876	4846	chr7	3.6	2	Cancer Papers(3), LCC_GC_MSS(1)	3	NatMed_PC-Het,NatMed_PC-Het_GC,NatMed_PC-Het_BLAD	67	-0.24	FALSE	0	1	150993763-150994002,150995139-150995378,150996474-150996653,150996724-150996963,150998313-150998729,150998896-150999135,150999157-150999396,151000429-151000668,151001208-151001447,151001491-151001670,151001773-151002012,151002132-151002371,151003586-151003765,151006371-151006550,151006827-151007066,151007069-151007308,151008876-151009115,151009138-151009317,151009372-151009611,151010081-151010320…	150690851-150691090,150692227-150692466,150693562-150693741,150693812-150694051,150695401-150695817,150695984-150696223,150696245-150696484,150697517-150697756,150698296-150698535,150698579-150698758,150698861-150699100,150699220-150699459,150700674-150700853,150703459-150703638,150703915-150704154,150704157-150704396,150705964-150706203,150706226-150706405,150706460-150706699,150707169-150707408…
NOTCH1	TAN1	HGNC:7881	4851	chr9	7.7	4	Cancer Papers(7), COSMIC cancer gene census, TCGA_GC_MSS(21), LCC_GC_MSS(1)	7	TCGA_LUSCC,TCGA_DGLIO,TCGA_HDNKSC,TCGA_PANCAN12,SciRprt_PANCAN12,Nature_PANCAN21,Nature_WG_BC	77	-0.81	TRUE	21	1	136496035-136497594,136498858-136499037,136499066-136499305,136500520-136500879,136501711-136501950,136501955-136502134,136502260-136502499,136503136-136503375,136504649-136505128,136505296-136505895,136506463-136506994,136507251-136507490,136507927-136508166,136508189-136508428,136508851-136509090,136509697-136509996,136510609-136510848,136511092-136511331,136512958-136513197,136513345-136513584…	139390487-139392046,139393310-139393489,139393518-139393757,139394972-139395331,139396163-139396402,139396407-139396586,139396712-139396951,139397588-139397827,139399101-139399580,139399748-139400347,139400915-139401446,139401703-139401942,139402379-139402618,139402641-139402880,139403303-139403542,139404149-139404448,139405061-139405300,139405544-139405783,139407410-139407649,139407797-139408036…
NOTCH2		HGNC:7882	4853	chr1	7.4	3	Cancer Papers(1), COSMIC cancer gene census, TCGA_GC_MSS(21)	1	Nature_WG_BC	77	-0.73	TRUE	21	0	119915280-119916719,119917624-119917803,119918360-119918599,119919283-119919642,119920193-119920432,119921671-119921850,119922221-119922460,119922587-119922826,119923601-119924020,119925288-119925827,119926435-119926674,119928944-119929243,119935392-119935631,119937254-119937493,119937814-119938053,119940536-119940775,119941490-119941789,119948370-119948609,119948947-119949186,119950661-119950900…	120457903-120459342,120460247-120460426,120460983-120461222,120461906-120462265,120462816-120463055,120464294-120464473,120464844-120465083,120465210-120465449,120466224-120466643,120467911-120468450,120469058-120469297,120471567-120471866,120478015-120478254,120479877-120480116,120480437-120480676,120483159-120483398,120484113-120484412,120490993-120491232,120491570-120491809,120493284-120493523…
NOTCH2NL	N2N	HGNC:31862	388677	chr1	0.7	2	Cancer Papers(1), LCC_GC_MSS(2)	1	TCGA_CMELA	60	-0.63	FALSE	0	2	146147629-146147808,146156102-146156281,146156468-146156827,146164731-146165030,146189229-146189408	145248786-145248965,145273165-145273464,145281357-145281716,145281903-145282082,145290368-145290547
NPM1	B23,NPM	HGNC:7910	4869	chr5	0.9	2	Cancer Papers(4), COSMIC cancer gene census	4	TCGA_AML,TCGA_PANCAN12,SciRprt_PANCAN12,Nature_PANCAN21	98	0.08	TRUE	0	0	171387888-171388067,171390001-171390180,171391245-171391484,171391663-171391842,171392643-171392952,171392957-171393136,171400792-171400971,171405233-171405472,171406311-171406490,171407647-171407826,171410456-171410635	170814892-170815071,170817005-170817184,170818249-170818488,170818667-170818846,170819647-170819956,170819961-170820140,170827796-170827975,170832237-170832476,170833315-170833494,170834651-170834830,170837460-170837639
NPNT	EGFL6L,POEM	HGNC:27405	255743	chr4	1.8	2	Cancer Papers(1), LCC_GC_MSS(1)	1	TCGA_CCRENCC	74	-0.35	FALSE	0	1	105895598-105895777,105897831-105898070,105912123-105912302,105927292-105927471,105932569-105932748,105936949-105937188,105938241-105938480,105940022-105940261,105940455-105940694,105942295-105942714,105958424-105958603,105958987-105959166,105967166-105967465,105968853-105969032,105970357-105970656,105971067-105971246,106003644-106003823	106816755-106816934,106818988-106819227,106833280-106833459,106848449-106848628,106853726-106853905,106858106-106858345,106859398-106859637,106861179-106861418,106861612-106861851,106863452-106863871,106879581-106879760,106880144-106880323,106888323-106888622,106890010-106890189,106891514-106891813,106892224-106892403,106924801-106924980
NRAS	N-ras	HGNC:7989	4893	chr1	0.6	3	Cancer Papers(14), COSMIC cancer gene census, TCGA_GC_MSS(3)	14	TCGA_CRC,TCGA_DGLIO,TCGA_PRENCC,TCGA_EC,TCGA_AML,TCGA_CMELA,TCGA_PTHY,TCGA_PANCAN12,Nature_PANCAN21,NatMed_PC-Het,NatMed_PC-Het_LUAD,NatMed_PC-Het_MELA,NatMed_PC-Het_THY,Nature_WG_BC	80	-0.19	TRUE	3	0	114708475-114708714,114709529-114709768,114713769-114714008,114715985-114716224	115251096-115251335,115252150-115252389,115256390-115256629,115258606-115258845
NRP1	CD304,NRP,VEGF165R	HGNC:8004	8829	chr10	2.8	2	Cancer Papers(4), LCC_GC_MSS(1)	4	NatMed_PC-Het,NatMed_PC-Het_GC,NatMed_PC-Het_LUSC,NatMed_PC-Het_MELA	71	-0.58	FALSE	0	1	33180041-33180400,33182633-33182812,33185586-33185765,33186204-33186503,33192230-33192469,33194657-33194836,33195445-33195624,33197584-33197763,33202608-33203027,33206150-33206389,33207524-33207763,33213192-33213731,33221671-33221910,33226092-33226331,33249365-33249604,33253991-33254230,33256274-33256513,33263610-33263909,33270646-33270885,33330675-33330914,33334256-33334435	33468969-33469328,33471561-33471740,33474514-33474693,33475132-33475431,33481158-33481397,33483585-33483764,33484373-33484552,33486512-33486691,33491536-33491955,33495078-33495317,33496452-33496691,33502120-33502659,33510599-33510838,33515020-33515259,33538293-33538532,33542919-33543158,33545202-33545441,33552538-33552837,33559574-33559813,33619603-33619842,33623184-33623363
NSD1	ARA267,FLJ22263,KMT3B,STO	HGNC:14234	64324	chr5	8.1	4	Cancer Papers(5), COSMIC cancer gene census, TCGA_GC_MSS(18), LCC_GC_MSS(1)	5	TCGA_PRENCC,TCGA_HDNKSC,TCGA_PANCAN12,SciRprt_PANCAN12,Nature_PANCAN21	76	-0.27	TRUE	18	1	177135087-177136046,177136924-177137103,177191832-177192071,177204086-177204325,177209626-177212205,177235763-177236002,177238222-177238521,177239691-177239930,177244143-177244322,177246617-177246856,177248133-177248372,177251672-177251911,177256931-177257170,177259959-177260198,177267520-177267759,177269585-177269824,177273608-177273847,177280550-177280849,177282403-177282642,177283738-177283977…	176562088-176563047,176563925-176564104,176618833-176619072,176631087-176631326,176636627-176639206,176662764-176663003,176665223-176665522,176666692-176666931,176671144-176671323,176673618-176673857,176675134-176675373,176678673-176678912,176683932-176684171,176686960-176687199,176694521-176694760,176696586-176696825,176700609-176700848,176707551-176707850,176709404-176709643,176710739-176710978…
NTN4		HGNC:13658	59277	chr12	1.9	1	Cancer Papers(1)	1	Nature_PANCAN21	93	0.93	FALSE	0	0	95659034-95659273,95665775-95666014,95670022-95670201,95682645-95682884,95683485-95683724,95710415-95710654,95713155-95713394,95737855-95738154,95786904-95787503,95790192-95790371	96052810-96053049,96059551-96059790,96063798-96063977,96076421-96076660,96077261-96077500,96104193-96104432,96106933-96107172,96131633-96131932,96180682-96181281,96183970-96184149
NTRK1	MTC,TRK,TRKA	HGNC:8031	4914	chr1	2.4	3	Cancer Papers(5), COSMIC cancer gene census, TCGA_GC_MSS(10)	5	NatMed_PC-Het,NatMed_PC-Het_GC,NatMed_PC-Het_LUAD,NatMed_PC-Het_LG-Gli,NatMed_PC-Het_MELA	55	-0.28	TRUE	10	0	156815744-156815923,156842017-156842256,156860921-156861160,156864301-156864480,156864674-156864853,156866854-156867033,156868057-156868296,156868456-156868695,156871569-156871808,156873616-156873975,156874302-156874481,156874509-156874688,156874837-156875076,156875473-156875712,156876021-156876260,156876366-156876605,156879092-156879391,156879958-156880197,156881430-156881669	156785536-156785715,156811809-156812048,156830713-156830952,156834093-156834272,156834466-156834645,156836646-156836825,156837849-156838088,156838248-156838487,156841361-156841600,156843408-156843767,156844094-156844273,156844301-156844480,156844629-156844868,156845265-156845504,156845813-156846052,156846158-156846397,156848884-156849183,156849750-156849989,156851222-156851461
NUP210L		HGNC:29915	91181	chr1	5.7	2	Cancer Papers(2), LCC_GC_MSS(2)	2	TCGA_DGLIO,Nature_PANCAN21	41	-0.14	FALSE	0	2	153992765-153993141,153995010-153995249,154000838-154001077,154001710-154002009,154009927-154010166,154012187-154012426,154018881-154019120,154022115-154022354,154023090-154023329,154025509-154025748,154027462-154027641,154029855-154030094,154046015-154046418,154054198-154054437,154054711-154054890,154056761-154057000,154058033-154058272,154058509-154058748,154060471-154060710,154060874-154061113…	153965241-153965617,153967486-153967725,153973314-153973553,153974186-153974485,153982403-153982642,153984663-153984902,153991357-153991596,153994591-153994830,153995566-153995805,153997985-153998224,153999938-154000117,154002331-154002570,154018491-154018894,154026674-154026913,154027187-154027366,154029237-154029476,154030509-154030748,154030985-154031224,154032947-154033186,154033350-154033589…
NXNL2	C9orf121,RdCVF2	HGNC:30482	158046	chr9	0.5	1	Cancer Papers(1)	1	TCGA_EC	45	-0.53	FALSE	0	0	88535406-88535765,88544343-88544582,88571020-88571259	91150321-91150680,91159258-91159497,91185935-91186174
ODAM	APin,FLJ20513	HGNC:26043	54959	chr4	0.8	1	Cancer Papers(1)	1	Nature_PANCAN21	79	0.01	FALSE	0	0	70196479-70196802,70197208-70197387,70197891-70198190,70198513-70198692,70200016-70200195,70200429-70200668,70201388-70201567,70202204-70202383,70202717-70202956,70203081-70203260	71062196-71062519,71062925-71063104,71063608-71063907,71064230-71064409,71065733-71065912,71066146-71066385,71067105-71067284,71067921-71068100,71068434-71068673,71068798-71068977
OGG1	HMMH,HOGG1,MUTM,OGH1	HGNC:8125	4968	chr3	1.3	1	Cancer Papers(4)	4	NatMed_PC-Het,NatMed_PC-Het_GC,NatMed_PC-Het_BLAD,NatMed_PC-Het_HDNK	75	-0.5	FALSE	0	0	9750235-9750474,9750919-9751218,9751740-9751979,9754675-9754914,9756426-9756665,9756715-9756894,9757006-9757365,9759147-9759326,9765792-9766151,9781467-9781646,9787640-9787819	9791919-9792158,9792603-9792902,9793424-9793663,9796359-9796598,9798110-9798349,9798399-9798578,9798690-9799049,9800831-9801010,9807476-9807835,9823151-9823330,9829324-9829503
OMA1	FLJ33782,MPRP-1,YKR087C,ZMPOMA1	HGNC:29661	115209	chr1	1.6	1	Cancer Papers(1)	1	Nature_PANCAN21	74	0.49	FALSE	0	0	58473831-58474010,58480949-58481188,58506015-58506254,58527208-58527387,58530545-58530784,58533887-58534364,58536477-58536776,58538775-58539314	58939503-58939682,58946621-58946860,58971687-58971926,58992880-58993059,58996217-58996456,58999559-59000036,59002149-59002448,59004447-59004986
OTUD7A	C15orf16,CEZANNE2,OTUD7	HGNC:20718	161725	chr15	2.8	1	Cancer Papers(1)	1	Nature_PANCAN21	50	-0.63	FALSE	0	0	31483317-31483556,31483590-31483829,31484041-31484812,31487146-31487325,31487389-31487628,31501645-31501884,31503635-31503874,31526285-31526524,31527125-31527364,31530638-31530877,31558958-31559197,31569988-31570227,31649634-31649873,31655051-31655290	31775520-31775759,31775793-31776032,31776244-31777015,31779349-31779528,31779592-31779831,31793848-31794087,31795838-31796077,31818488-31818727,31819328-31819567,31822841-31823080,31851161-31851400,31862191-31862430,31941837-31942076,31947254-31947493
OXA1L	MGC133129,OXA1	HGNC:8526	5018	chr14	1.5	2	Cancer Papers(1), LCC_GC_MSS(2)	1	TCGA_CMELA	98	0.82	FALSE	0	2	22766493-22766792,22766954-22767133,22767211-22767450,22767945-22768184,22769743-22769982,22770146-22770325,22770423-22770662,22770737-22770976,22770979-22771615	23235702-23236001,23236163-23236342,23236420-23236659,23237154-23237393,23238952-23239191,23239355-23239534,23239632-23239871,23239946-23240185,23240188-23240824
PAIP1		HGNC:16945	10605	chr5	1.4	1	Cancer Papers(1)	1	TCGA_BLADU	88	-0.23	FALSE	0	0	43527333-43527512,43529743-43529922,43533675-43533854,43534792-43535031,43535467-43535706,43536762-43537001,43538860-43539099,43542940-43543179,43547701-43547940,43555795-43556034,43556560-43556859	43527435-43527614,43529845-43530024,43533777-43533956,43534894-43535133,43535569-43535808,43536864-43537103,43538962-43539201,43543042-43543281,43547803-43548042,43555897-43556136,43556662-43556961
PALB2	FANCN,FLJ21816	HGNC:26144	79728	chr16	3.6	4	Cancer Papers(1), COSMIC cancer gene census, TCGA_GC_MSS(9), LCC_GC_MSS(1), Color Genomics, Rahman cancer gene list, DNA repair list	1	Nature_WG_BC	67	-0.24	TRUE	9	1	23603444-23603683,23607818-23608057,23613958-23614137,23621326-23621565,23622930-23623169,23623962-23624141,23626197-23626436,23629150-23629329,23629605-23630504,23634848-23636347,23637781-23638189,23638485-23638664,23640189-23640368,23641044-23641223	23614765-23615004,23619139-23619378,23625279-23625458,23632647-23632886,23634251-23634490,23635283-23635462,23637518-23637757,23640471-23640650,23640926-23641825,23646169-23647668,23649102-23649510,23649806-23649985,23651510-23651689,23652365-23652544
PAPD5	TRF4-2,TUT3	HGNC:30758	64282	chr16	2.1	1	Cancer Papers(1)	1	Nature_PANCAN21	68	-0.38	FALSE	0	0	50152903-50153082,50153858-50154277,50211265-50211504,50214154-50214333,50216015-50216254,50217490-50217729,50222250-50222489,50223161-50223400,50224600-50225062,50225072-50225311,50227801-50228040,50229120-50229359	50186814-50186993,50187769-50188188,50245176-50245415,50248065-50248244,50249926-50250165,50251401-50251640,50256161-50256400,50257072-50257311,50258511-50258973,50258983-50259222,50261712-50261951,50263031-50263270
PARP4	ADPRTL1,p193,VAULT3,VPARP,VWA5C	HGNC:271	143	chr13	5.2	2	Cancer Papers(1), TCGA_GC_MSS(11)	1	TCGA_BC	89	0.48	FALSE	11	0	24421097-24421336,24426412-24426651,24431337-24431516,24434365-24435504,24441787-24442026,24442548-24442727,24443600-24443779,24446631-24446810,24446981-24447220,24449678-24449857,24452380-24452619,24453531-24453710,24454995-24455234,24456290-24456529,24458993-24459172,24459197-24459376,24459934-24460173,24468977-24469156,24469840-24470079,24475414-24475653,24477659-24477898,24478065-24478304,244…	24995235-24995474,25000550-25000789,25005475-25005654,25008503-25009642,25015925-25016164,25016686-25016865,25017738-25017917,25020769-25020948,25021119-25021358,25023816-25023995,25026518-25026757,25027669-25027848,25029133-25029372,25030428-25030667,25033131-25033310,25033335-25033514,25034072-25034311,25043115-25043294,25043978-25044217,25049552-25049791,25051797-25052036,25052203-25052442,250…
PARPBP	C12orf48,FLJ20641,PARI	HGNC:26074	55010	chr12	2	2	DNA repair list, LCC_GC_MSS(1)	0		48	-0.24	FALSE	0	1	102123845-102124084,102148204-102148503,102150198-102150377,102151535-102151834,102153809-102154048,102164403-102164642,102165686-102165925,102175455-102175694,102178561-102178800,102182498-102182677,102195260-102195499,102195911-102196330	102517623-102517862,102541982-102542281,102543976-102544155,102545313-102545612,102547587-102547826,102558181-102558420,102559464-102559703,102569233-102569472,102572339-102572578,102576276-102576455,102589038-102589277,102589689-102590108
PAX6	AN,AN2,D11S812E,WAGR	HGNC:8620	5080	chr11	1.3	2	Cancer Papers(1), LCC_GC_MSS(1)	1	TCGA_GAC	46	-0.3	FALSE	0	1	31789917-31790096,31790665-31790904,31793376-31793846,31793983-31794162,31794589-31794828,31800654-31800893,31801549-31801788,31801801-31801980,31802628-31802867,31806317-31806496	31811465-31811644,31812213-31812452,31814924-31815394,31815531-31815710,31816137-31816376,31822202-31822441,31823097-31823336,31823349-31823528,31824176-31824415,31827865-31828044
PBRM1	BAF180,PB1	HGNC:30064	55193	chr3	5.1	3	Cancer Papers(7), COSMIC cancer gene census, TCGA_GC_MSS(18)	7	TCGA_PRENCC,TCGA_CCRENCC,TCGA_PANCAN12,SciRprt_PANCAN12,Nature_PANCAN21,Nature_WG_BC,NatGen_PC-OncSig	78	-0.37	TRUE	18	0	52548029-52548268,52550409-52550648,52550692-52550871,52554682-52554921,52558211-52558450,52561748-52561987,52563268-52563507,52564022-52564261,52576500-52576739,52579007-52579246,52586407-52586706,52587312-52587551,52589043-52589282,52603507-52603746,52609274-52609993,52615284-52615523,52617250-52617549,52624829-52625008,52627232-52627411,52628845-52629084,52634589-52634828,52641910-52642089,526…	52582045-52582284,52584425-52584664,52584708-52584887,52588698-52588937,52592227-52592466,52595764-52596003,52597284-52597523,52598038-52598277,52610516-52610755,52613023-52613262,52620423-52620722,52621328-52621567,52623059-52623298,52637523-52637762,52643290-52644009,52649300-52649539,52651266-52651565,52658845-52659024,52661248-52661427,52662861-52663100,52668605-52668844,52675926-52676105,526…
PCBP1	hnRNP-E1,hnRNP-X,HNRPE1,HNRPX	HGNC:8647	5093	chr2	1.1	2	Cancer Papers(2), TCGA_GC_MSS(3)	2	TCGA_PANCAN12,Nature_PANCAN21	99	-0.08	FALSE	3	0	70087709-70088848	70314841-70315980
PCDHA1		HGNC:8663	56147	chr5	2.9	2	Manually Added, LCC_GC_MSS(1)	0		41	-0.56	FALSE	0	1	140786273-140788732,140978888-140979067,140982429-140982608,141009606-141009845,141009856-141010035	140165858-140168317,140358473-140358652,140362014-140362193,140389191-140389430,140389441-140389620
PCED1B	FAM113B,MGC16044	HGNC:28255	91523	chr12	1.3	3	Cancer Papers(1), TCGA_GC_MSS(13), LCC_GC_MSS(1)	1	TCGA_CMELA	64	-0.52	FALSE	13	1	47235053-47236012,47236023-47236382	47628836-47629795,47629806-47630165
PCLO	ACZ,DKFZp779G1236,KIAA0559	HGNC:13406	27445	chr7	15.4	3	LCC_GC_MSS(4), TCGA_GC_MSS(51)	0		54	-0.38	FALSE	51	4	82758525-82758764,82760592-82760831,82761306-82761545,82801465-82801644,82805639-82805878,82822464-82822703,82824206-82824445,82826535-82826714,82827830-82828009,82835590-82835769,82838160-82838399,82841394-82841573,82845258-82845497,82846511-82846690,82847073-82847312,82848825-82849004,82868078-82868257,82879280-82879519,82902607-82902786,82908825-82909064,82914453-82916912,82949463-82951502,829…	82387841-82388080,82389908-82390147,82390622-82390861,82430781-82430960,82434955-82435194,82451780-82452019,82453522-82453761,82455851-82456030,82457146-82457325,82464906-82465085,82467476-82467715,82470710-82470889,82474574-82474813,82475827-82476006,82476389-82476628,82478141-82478320,82497394-82497573,82508596-82508835,82531923-82532102,82538141-82538380,82543769-82546228,82578779-82580818,825…
PDAP1	HASPP28,PAP,PAP1	HGNC:14634	11333	chr7	0.5	1	Cancer Papers(1)	1	Nature_PANCAN21	96	-0.36	FALSE	0	0	99396621-99396800,99397818-99398057,99400244-99400483,99403347-99403586,99404818-99404997,99408396-99408575	98994244-98994423,98995441-98995680,98997867-98998106,99000970-99001209,99002441-99002620,99006019-99006198
PDCD2L	MGC13096	HGNC:28194	84306	chr19	1.1	1	Cancer Papers(1)	1	Nature_PANCAN21	76	0.01	FALSE	0	0	34404365-34404604,34404612-34404851,34404870-34405049,34409126-34409545,34413672-34413911,34421473-34421712,34425909-34426148	34895270-34895509,34895517-34895756,34895775-34895954,34900031-34900450,34904577-34904816,34912378-34912617,34916814-34917053
PDGFRA	CD140a,GAS9,PDGFR2	HGNC:8803	5156	chr4	3.3	3	Cancer Papers(3), COSMIC cancer gene census, TCGA_GC_MSS(10), Rahman cancer gene list	3	TCGA_PANCAN12,Nature_WG_BC,TCGA_GLIO_Sub_GLIO	69	-0.22	TRUE	10	0	54258697-54258876,54261074-54261433,54263632-54263991,54264864-54265103,54267255-54267494,54267527-54267766,54270571-54270810,54272337-54272576,54273514-54273753,54274488-54274667,54274787-54275026,54277320-54277559,54277831-54278070,54278319-54278558,54278767-54278946,54280279-54280518,54285309-54285548,54285782-54286021,54287366-54287605,54288759-54288938,54288942-54289181,54290284-54290583,542…	55124864-55125043,55127241-55127600,55129799-55130158,55131031-55131270,55133422-55133661,55133694-55133933,55136738-55136977,55138504-55138743,55139681-55139920,55140655-55140834,55140954-55141193,55143487-55143726,55143998-55144237,55144486-55144725,55144934-55145113,55146446-55146685,55151476-55151715,55151949-55152188,55153533-55153772,55154926-55155105,55155109-55155348,55156451-55156750,551…
PDYN	ADCA,PENKB,SCA23	HGNC:8820	5173	chr20	0.8	3	Cancer Papers(1), TCGA_GC_MSS(6), LCC_GC_MSS(1)	1	TCGA_LUSCC	0	-0.23	FALSE	6	1	1980311-1980970,1982900-1983139	1960957-1961616,1963546-1963785
PGR	NR3C3,PR	HGNC:8910	5241	chr11	2.8	3	Cancer Papers(1), TCGA_GC_MSS(14), LCC_GC_MSS(1)	1	TCGA_EC	52	-0.38	FALSE	14	1	101039074-101039313,101041904-101042143,101049874-101050113,101051376-101051615,101062420-101062779,101091698-101091937,101125963-101126202,101127412-101129091	100909805-100910044,100912635-100912874,100920605-100920844,100922107-100922346,100933151-100933510,100962429-100962668,100996694-100996933,100998143-100999822
PHF6	BFLS,BORJ,CENP-31,KIAA1823,MGC14797	HGNC:18145	84295	chrX	1.1	3	Cancer Papers(4), COSMIC cancer gene census, TCGA_GC_MSS(2)	4	TCGA_AML,TCGA_PANCAN12,Nature_PANCAN21,Nature_WG_BC	67	-0.52	TRUE	2	0	134377567-134377806,134377936-134378175,134393448-134393687,134393841-134394020,134413453-134413692,134413775-134414014,134414999-134415238,134417118-134417357,134425146-134425385	133511597-133511836,133511966-133512205,133527478-133527717,133527871-133528050,133547483-133547722,133547805-133548044,133549029-133549268,133551148-133551387,133559176-133559415
PHOX2B	NBPhox,Phox2b,PMX2B	HGNC:9143	8929	chr4	0.9	3	Rahman cancer gene list, TCGA_GC_MSS(4), COSMIC cancer gene census	0		42	-0.12	TRUE	4	0	41745825-41745944,41746104-41746343,41747323-41747562,41747588-41747767,41748340-41748639	41747842-41747961,41748121-41748360,41749340-41749579,41749605-41749784,41750357-41750656
PIK3C2G		HGNC:8973	5288	chr12	4.5	2	Cancer Papers(1), TCGA_GC_MSS(10)	1	TCGA_DGLIO	86	6.15	FALSE	10	0	18282061-18282780,18286798-18286977,18290814-18291053,18293838-18294077,18313893-18314132,18320907-18321086,18324977-18325156,18338367-18338606,18343254-18343433,18346619-18346858,18362707-18362946,18371126-18371365,18381703-18381942,18391067-18391306,18399633-18399872,18420898-18421077,18423902-18424081,18488419-18488658,18491385-18491624,18496018-18496197,18497564-18497803,18503229-18503468,185…	18434995-18435714,18439732-18439911,18443748-18443987,18446772-18447011,18466827-18467066,18473841-18474020,18477911-18478090,18491301-18491540,18496188-18496367,18499553-18499792,18515641-18515880,18524060-18524299,18534637-18534876,18544001-18544240,18552567-18552806,18573832-18574011,18576836-18577015,18641353-18641592,18644319-18644558,18648952-18649131,18650498-18650737,18656163-18656402,186…
PIK3CA	PI3K	HGNC:8975	5290	chr3	3.2	4	Cancer Papers(26), COSMIC cancer gene census, TCGA_GC_MSS(57), LCC_GC_MSS(4)	26	TCGA_CRC,TCGA_LUSCC,TCGA_LUAC,TCGA_BLADU,TCGA_DGLIO,TCGA_PRENCC,TCGA_CCRENCC,TCGA_BC,TCGA_EC,TCGA_GAC,TCGA_HDNKSC,TCGA_PANCAN12,TCGA_GLIO,SciRprt_PANCAN12,Nature_PANCAN21,NatMed_PC-Het,NatMed_PC-Het_GC,NatMed_PC-Het_BLAD,NatMed_PC-Het_CERV,NatMed_PC-Het_HDNK,NatMed_PC-Het_GLIO,NatMed_PC-Het_LG-Gli,NatMed_PC-Het_MELA,Nature_WG_BC,TCGA_GLIO_Sub_GLIO,NatGen_PC-OncSig	71	-0.46	TRUE	57	4	179198793-179199212,179199675-179199914,179201265-179201564,179203517-179203816,179204456-179204635,179209528-179209767,179210142-179210617,179218152-179218391,179219147-179219326,179219516-179219755,179219881-179220120,179220952-179221191,179224014-179224253,179224641-179224880,179225911-179226090,179229237-179229476,179229943-179230420,179234079-179234378	178916581-178917000,178917463-178917702,178919053-178919352,178921305-178921604,178922244-178922423,178927316-178927555,178927930-178928405,178935940-178936179,178936935-178937114,178937304-178937543,178937669-178937908,178938740-178938979,178941802-178942041,178942429-178942668,178943699-178943878,178947025-178947264,178947731-178948208,178951867-178952166
PIK3CB	PIK3C1	HGNC:8976	5291	chr3	3.2	2	Cancer Papers(4), TCGA_GC_MSS(11)	4	NatMed_PC-Het,NatMed_PC-Het_GC,NatMed_PC-Het_BLAD,NatMed_PC-Het_MELA	77	-0.58	FALSE	11	0	138655338-138655577,138656088-138656327,138657643-138657882,138663848-138664087,138665000-138665239,138681924-138682103,138683613-138683852,138684594-138684833,138688835-138689014,138690952-138691191,138694727-138694966,138698881-138699120,138704378-138704557,138707104-138707343,138712167-138712346,138714444-138714743,138733310-138733489,138734599-138734838,138737677-138737916,138742552-138742791…	138374180-138374419,138374930-138375169,138376485-138376724,138382690-138382929,138383842-138384081,138400766-138400945,138402455-138402694,138403436-138403675,138407677-138407856,138409794-138410033,138413569-138413808,138417723-138417962,138423220-138423399,138425946-138426185,138431009-138431188,138433286-138433585,138452152-138452331,138453441-138453680,138456519-138456758,138461394-138461633…
PIK3CG		HGNC:8978	5294	chr7	3.3	3	Cancer Papers(6), TCGA_GC_MSS(19), LCC_GC_MSS(1)	6	TCGA_PANCAN12,NatMed_PC-Het,NatMed_PC-Het_GC,NatMed_PC-Het_BLAD,NatMed_PC-Het_LUAD,NatMed_PC-Het_GLIO	53	-0.17	FALSE	19	1	106867539-106869578,106872480-106872659,106872676-106872975,106874632-106874871,106879472-106879711,106882075-106882254,106882978-106883217,106884072-106884311,106886094-106886333,106905098-106905397	106507984-106510023,106512925-106513104,106513121-106513420,106515077-106515316,106519917-106520156,106522520-106522699,106523423-106523662,106524517-106524756,106526539-106526778,106545543-106545842
PIK3R1	GRB1,p85,p85-ALPHA	HGNC:8979	5295	chr5	2.2	4	Cancer Papers(10), COSMIC cancer gene census, TCGA_GC_MSS(10), LCC_GC_MSS(2)	10	TCGA_DGLIO,TCGA_BC,TCGA_EC,TCGA_PANCAN12,TCGA_GLIO,SciRprt_PANCAN12,Nature_PANCAN21,Nature_WG_BC,TCGA_GLIO_Sub_GLIO,NatGen_PC-OncSig	83	-0.95	TRUE	10	2	68226663-68227022,68239828-68240007,68273346-68273525,68273886-68274065,68279548-68279787,68280509-68280748,68280877-68281056,68288654-68288833,68290662-68290901,68292190-68292594,68293060-68293239,68293273-68293512,68293652-68293891,68294487-68294726,68295116-68295355,68295364-68295543,68296124-68296363,68297387-68297626	67522491-67522850,67535656-67535835,67569174-67569353,67569714-67569893,67575376-67575615,67576337-67576576,67576705-67576884,67584482-67584661,67586490-67586729,67588018-67588422,67588888-67589067,67589101-67589340,67589480-67589719,67590315-67590554,67590944-67591183,67591192-67591371,67591952-67592191,67593215-67593454
PLB1	FLJ30866,PLB	HGNC:30041	151056	chr2	4.4	1	Cancer Papers(1)	1	TCGA_GAC	54	-0.36	FALSE	0	0	28496052-28496231,28516749-28516928,28518409-28518588,28519644-28519823,28525155-28525334,28525835-28526014,28529272-28529451,28529664-28529843,28532061-28532240,28538244-28538423,28539049-28539228,28540314-28540493,28541630-28541869,28543150-28543329,28548443-28548622,28548806-28548985,28549957-28550136,28552870-28553049,28562980-28563159,28565227-28565406,28566728-28566907,28573131-28573370,285…	28718919-28719098,28739616-28739795,28741276-28741455,28742511-28742690,28748022-28748201,28748702-28748881,28752139-28752318,28752531-28752710,28754928-28755107,28761111-28761290,28761916-28762095,28763181-28763360,28764497-28764736,28766017-28766196,28771310-28771489,28771673-28771852,28772824-28773003,28775737-28775916,28785847-28786026,28788094-28788273,28789595-28789774,28795998-28796237,288…
PLCG1	NCKAP3,PLC-II,PLC1,PLC148,PLCgamma1	HGNC:9065	5335	chr20	3.9	3	Cancer Papers(1), COSMIC cancer gene census, LCC_GC_MSS(1)	1	TCGA_DGLIO	89	-0.87	TRUE	0	1	41137630-41137869,41159562-41159801,41159827-41160006,41160040-41160219,41162404-41162583,41162594-41162773,41162885-41163064,41163149-41163548,41163654-41164260,41164897-41165136,41165186-41165852,41166174-41166413,41166416-41166888,41167801-41167980,41168699-41168938,41169037-41169216,41169402-41169581,41170071-41170310,41172151-41172330,41172383-41172922,41173357-41173596,41173613-41173852,411…	39766270-39766509,39788202-39788441,39788467-39788646,39788680-39788859,39791044-39791223,39791234-39791413,39791525-39791704,39791789-39792188,39792294-39792900,39793537-39793776,39793826-39794492,39794814-39795053,39795056-39795528,39796441-39796620,39797339-39797578,39797677-39797856,39798042-39798221,39798711-39798950,39800791-39800970,39801023-39801562,39801997-39802236,39802253-39802492,398…
PLCG2		HGNC:9066	5336	chr16	3.8	3	Cancer Papers(1), TCGA_GC_MSS(13), LCC_GC_MSS(1)	1	Nature_PANCAN21	67	-0.25	FALSE	13	1	81785966-81786205,81854396-81854635,81858220-81858399,81859050-81859229,81869166-81869345,81870804-81870983,81880842-81881021,81883215-81883394,81889103-81889342,81891411-81891650,81893662-81893841,81895747-81895986,81897826-81898005,81900576-81900815,81905335-81905574,81907640-81907819,81908384-81908623,81910500-81910739,81912537-81912776,81919454-81919693,81921144-81921323,81923420-81923659,819…	81819571-81819810,81888001-81888240,81891825-81892004,81892655-81892834,81902771-81902950,81904409-81904588,81914447-81914626,81916820-81916999,81922708-81922947,81925016-81925255,81927267-81927446,81929352-81929591,81931431-81931610,81934181-81934420,81938940-81939179,81941245-81941424,81941989-81942228,81944105-81944344,81946142-81946381,81953059-81953298,81954749-81954928,81957025-81957264,819…
PMS2	H_DJ0042M02.9,HNPCC4,MLH4,PMSL2	HGNC:9122	5395	chr7	2.6	3	Cancer Papers(1), COSMIC cancer gene census, TCGA_GC_MSS(5), Color Genomics, Rahman cancer gene list	1	Nature_WG_BC	69	-0.79	TRUE	5	0	5973351-5973590,5977553-5977792,5978552-5978791,5982788-5983027,5986740-5987639,5989758-5989997,5991925-5992104,5995494-5995673,5997285-5997464,5999072-5999311,6002425-6002664,6003621-6003860,6003906-6004085,6005842-6006081,6008918-6009097	6012982-6013221,6017184-6017423,6018183-6018422,6022419-6022658,6026371-6027270,6029389-6029628,6031556-6031735,6035125-6035304,6036916-6037095,6038703-6038942,6042056-6042295,6043252-6043491,6043537-6043716,6045473-6045712,6048549-6048728
POLD1	CDC2,POLD	HGNC:9175	5424	chr19	3.4	2	Color Genomics, Rahman cancer gene list, DNA repair list, TCGA_GC_MSS(9)	0		72	-0.28	FALSE	9	0	50398833-50399072,50399308-50399547,50401731-50402796,50403016-50403255,50403425-50403664,50406132-50406581,50406963-50407202,50407274-50407453,50408684-50408923,50409059-50409298,50409473-50409712,50413384-50413563,50413691-50413930,50414780-50415019,50415400-50415639,50415694-50415933,50416342-50416786,50416981-50417310,50417775-50418014	50902090-50902329,50902565-50902804,50904988-50906053,50906273-50906512,50906682-50906921,50909389-50909838,50910220-50910459,50910531-50910710,50911941-50912180,50912316-50912555,50912730-50912969,50916641-50916820,50916948-50917187,50918037-50918276,50918657-50918896,50918951-50919190,50919599-50920043,50920238-50920567,50921032-50921271
POLE	POLE1	HGNC:9177	5426	chr12	6.9	4	Cancer Papers(2), COSMIC cancer gene census, TCGA_GC_MSS(18), LCC_GC_MSS(1), Color Genomics, Rahman cancer gene list, DNA repair list	2	TCGA_EC,Nature_PANCAN21	78	0.07	TRUE	18	1	132624634-132625039,132625588-132625827,132626097-132626336,132632292-132632531,132632610-132632849,132634123-132634302,132634333-132634512,132635838-132636077,132637957-132638196,132639092-132639331,132641629-132641868,132642137-132642436,132642468-132642767,132642788-132643027,132643157-132643603,132643787-132644026,132648880-132649119,132649291-132649530,132649663-132649902,132657077-132657478…	133201220-133201625,133202174-133202413,133202683-133202922,133208878-133209117,133209196-133209435,133210709-133210888,133210919-133211098,133212424-133212663,133214543-133214782,133215678-133215917,133218215-133218454,133218723-133219022,133219054-133219353,133219374-133219613,133219743-133220189,133220373-133220612,133225466-133225705,133225877-133226116,133226249-133226488,133233663-133234064…
POLH	RAD30A,XP-V	HGNC:9181	5429	chr6	2.1	1	Rahman cancer gene list, DNA repair list	0		69	-0.19	FALSE	0	0	43582268-43582507,43582954-43583193,43587261-43587500,43597661-43597900,43600920-43601159,43603832-43604071,43604557-43604796,43605197-43605376,43610519-43610758,43613629-43614588	43550005-43550244,43550691-43550930,43554998-43555237,43565398-43565637,43568657-43568896,43571569-43571808,43572294-43572533,43572934-43573113,43578256-43578495,43581366-43582325
POLQ	POLH	HGNC:9186	10721	chr3	7.8	3	Cancer Papers(1), TCGA_GC_MSS(26), LCC_GC_MSS(3)	1	TCGA_PANCAN12	49	-0.18	FALSE	26	3	121432241-121432480,121432856-121433095,121436079-121436318,121439934-121440173,121449254-121449493,121460022-121460261,121467460-121467699,121468248-121468487,121471957-121472196,121473299-121473538,121476517-121476756,121481542-121481841,121483361-121483600,121484993-121485232,121487278-121490457,121493450-121493749,121496750-121496989,121498454-121498693,121509512-121509751,121510021-121510260…	121151088-121151327,121151703-121151942,121154926-121155165,121158781-121159020,121168101-121168340,121178869-121179108,121186307-121186546,121187095-121187334,121190804-121191043,121192146-121192385,121195364-121195603,121200389-121200688,121202208-121202447,121203840-121204079,121206125-121209304,121212297-121212596,121215597-121215836,121217301-121217540,121228359-121228598,121228868-121229107…
POU2AF1	BOB1,OBF1	HGNC:9211	5450	chr11	0.8	3	Cancer Papers(1), COSMIC cancer gene census, TCGA_GC_MSS(3)	1	Nature_PANCAN21	73	0.05	TRUE	3	0	111354238-111354597,111357428-111357905,111358760-111358999,111379080-111379259,111404542-111404721	111224963-111225322,111228153-111228630,111229485-111229724,111249805-111249984,111275267-111275446
POU2F2	OCT2,OTF2	HGNC:9213	5452	chr19	1.4	1	Cancer Papers(1)	1	Nature_PANCAN21	58	-0.29	FALSE	0	0	42091168-42091347,42091360-42091959,42091971-42092150,42092193-42092372,42093711-42093950,42095254-42095493,42095499-42095978,42096043-42096282,42099483-42099888,42110539-42110718,42116606-42116845,42117221-42117460,42122048-42122227,42122271-42122450,42122456-42122635,42132308-42132487	42595320-42595499,42595512-42596111,42596123-42596302,42596345-42596524,42597863-42598102,42599406-42599645,42599651-42600130,42600195-42600434,42603635-42604040,42614691-42614870,42620758-42620997,42621373-42621612,42626200-42626379,42626423-42626602,42626608-42626787,42636460-42636639
PPIAL4G		HGNC:33996	644591	chr1	0.5	1	Cancer Papers(1)	1	TCGA_CMELA	47	-0.53	FALSE	0	0	148482735-148483274	143767331-143767870
PPM1D	PP2C-DELTA,Wip1	HGNC:9277	8493	chr17	1.8	3	Cancer Papers(2), TCGA_GC_MSS(7), LCC_GC_MSS(3)	2	TCGA_PTHY,Nature_PANCAN21	73	-0.32	FALSE	7	3	60600381-60600920,60623485-60623784,60633795-60634034,60647867-60648106,60656570-60657037,60662974-60663573	58677742-58678281,58700846-58701145,58711156-58711395,58725228-58725467,58733931-58734398,58740335-58740934
PPM1J	DKFZp434P1514,FLJ35951,MGC19531,PP2Czeta,PPP2CZ	HGNC:20785	333926	chr1	1.5	1	Cancer Papers(1)	1	TCGA_DGLIO	57	-0.31	FALSE	0	0	112710117-112710356,112710416-112710655,112710678-112710917,112710950-112711129,112711205-112711534,112711923-112712102,112712283-112712522,112712708-112713067,112713434-112713673,112714591-112714770,112714959-112715318	113252739-113252978,113253038-113253277,113253300-113253539,113253572-113253751,113253827-113254156,113254545-113254724,113254905-113255144,113255330-113255689,113256056-113256295,113257213-113257392,113257581-113257940
PPP2R1A	PP2A-Aalpha,PP2AA,PR65A	HGNC:9302	5518	chr19	1.8	3	Cancer Papers(3), COSMIC cancer gene census, TCGA_GC_MSS(10)	3	TCGA_EC,TCGA_PANCAN12,Nature_PANCAN21	97	-0.91	TRUE	10	0	52190076-52190315,52200203-52200382,52201899-52202078,52205893-52206132,52211226-52211525,52212640-52212879,52212913-52213152,52215716-52216128,52216476-52216715,52219658-52219897,52220129-52220308,52220936-52221175,52222050-52222289,52225648-52226062	52693329-52693568,52703456-52703635,52705152-52705331,52709146-52709385,52714479-52714778,52715893-52716132,52716166-52716405,52718969-52719381,52719729-52719968,52722911-52723150,52723382-52723561,52724189-52724428,52725303-52725542,52728901-52729315
PPP6C	PP6	HGNC:9323	5537	chr9	1	4	Cancer Papers(2), COSMIC cancer gene census, TCGA_GC_MSS(3), LCC_GC_MSS(1)	2	TCGA_CMELA,Nature_PANCAN21	89	-0.24	TRUE	3	1	125149647-125149946,125153518-125153757,125153856-125154035,125158192-125158431,125160784-125160963,125171043-125171222,125188843-125189022,125189515-125189754	127911926-127912225,127915797-127916036,127916135-127916314,127920471-127920710,127923063-127923242,127933322-127933501,127951122-127951301,127951794-127952033
PRDM1	BLIMP1,PRDI-BF1	HGNC:9346	639	chr6	2.5	4	Cancer Papers(2), COSMIC cancer gene census, TCGA_GC_MSS(6), LCC_GC_MSS(1)	2	Nature_PANCAN21,Nature_WG_BC	67	-0.16	TRUE	6	1	106086485-106086664,106088175-106088474,106095555-106095794,106098608-106098787,106099000-106099179,106099276-106099575,106104809-106105948,106106315-106106554,106106899-106107498	106534360-106534539,106536050-106536349,106543430-106543669,106546483-106546662,106546875-106547054,106547151-106547450,106552684-106553823,106554190-106554429,106554774-106555373
PRDM2	HUMHOXY1,KMT8,KMT8A,MTB-ZF,RIZ,RIZ1,RIZ2	HGNC:9347	7799	chr1	5.2	3	Cancer Papers(3), TCGA_GC_MSS(21), LCC_GC_MSS(2)	3	NatMed_PC-Het,NatMed_PC-Het_GC,NatMed_PC-Het_MELA	79	-0.73	FALSE	21	2	13715520-13715699,13730939-13731178,13732711-13732950,13741961-13742200,13749350-13749469,13773039-13773278,13778372-13778611,13778675-13780954,13781000-13782859,13786431-13786610,13816379-13816618,13823082-13823261	14042015-14042194,14057434-14057673,14059206-14059445,14068456-14068695,14075845-14075964,14099534-14099773,14104867-14105106,14105170-14107449,14107495-14109354,14112926-14113105,14142874-14143113,14149577-14149756
PREX2	DEP.2,DEPDC2,FLJ12987,P-REX2,PPP1R129	HGNC:22950	80243	chr8	4.8	3	Cancer Papers(1), TCGA_GC_MSS(42), LCC_GC_MSS(3)	1	Nature_WG_BC	60	-0.81	FALSE	42	3	67952345-67952584,68017792-68017971,68019490-68019729,68021968-68022207,68027153-68027392,68030458-68030697,68038106-68038345,68044419-68044658,68053052-68053291,68055782-68056021,68060609-68060848,68068965-68069204,68069770-68069949,68072443-68072622,68077343-68077522,68080394-68080633,68080702-68080881,68083194-68083433,68087677-68087856,68090527-68090766,68093544-68093783,68096989-68097228,680…	68864580-68864819,68930027-68930206,68931725-68931964,68934203-68934442,68939388-68939627,68942693-68942932,68950341-68950580,68956654-68956893,68965287-68965526,68968017-68968256,68972844-68973083,68981200-68981439,68982005-68982184,68984678-68984857,68989578-68989757,68992629-68992868,68992937-68993116,68995429-68995668,68999912-69000091,69002762-69003001,69005779-69006018,69009224-69009463,690…
PRKAR1A	CNC1,PRKAR1,TSE1	HGNC:9388	5573	chr17	1.1	3	Cancer Papers(1), COSMIC cancer gene census, TCGA_GC_MSS(3), Rahman cancer gene list	1	TCGA_ACC	95	-1.25	TRUE	3	0	68515368-68515607,68522721-68522960,68523645-68523884,68523957-68524136,68524845-68525024,68525713-68525952,68527780-68527959,68528548-68528727,68528811-68529050,68529879-68530118,68530243-68530482,68551014-68551193	66511509-66511748,66518862-66519101,66519786-66520025,66520098-66520277,66520986-66521165,66521854-66522093,66523921-66524100,66524689-66524868,66524952-66525191,66526020-66526259,66526384-66526623,66547155-66547334
PRKCA	PKCA	HGNC:9393	5578	chr17	2	1	Cancer Papers(3)	3	NatMed_PC-Het,NatMed_PC-Het_BLAD,NatMed_PC-Het_MELA	73	-0.52	FALSE	0	0	66302818-66303057,66306022-66306201,66496152-66496331,66554459-66554638,66641291-66641530,66645327-66645566,66687069-66687308,66688249-66688488,66688909-66689088,66696341-66696520,66732637-66732876,66735456-66735695,66738720-66738899,66741600-66741779,66742571-66742810,66773937-66774116,66786801-66787040,66788789-66789028,66803835-66804074	64298936-64299175,64302140-64302319,64492270-64492449,64550577-64550756,64637409-64637648,64641445-64641684,64683187-64683426,64684367-64684606,64685027-64685206,64692459-64692638,64728755-64728994,64731574-64731813,64734838-64735017,64737718-64737897,64738689-64738928,64770055-64770234,64782919-64783158,64784907-64785146,64799953-64800192
PRPF18	hPrp18	HGNC:17351	8559	chr10	1	2	Cancer Papers(1), LCC_GC_MSS(1)	1	TCGA_EC	76	0	FALSE	0	1	13587030-13587209,13591788-13591967,13597407-13597747,13600176-13600415,13605584-13605823,13609992-13610231,13611559-13611738,13613691-13613930,13613961-13614140,13616356-13616595,13630210-13630389	13629030-13629209,13633788-13633967,13639407-13639747,13642176-13642415,13647584-13647823,13651992-13652231,13653559-13653738,13655691-13655930,13655961-13656140,13658356-13658595,13672210-13672389
PRSS1	TRY1	HGNC:9475	5644	chr7	0.7	2	Rahman cancer gene list, LCC_GC_MSS(1)	0		92	-0.14	FALSE	0	1	142749415-142749594,142750515-142750754,142751036-142751215,142751751-142752050,142752379-142752618,142752824-142753063	142457266-142457445,142458366-142458605,142458887-142459066,142459602-142459901,142460230-142460469,142460675-142460914
PRX	KIAA1620	HGNC:13797	57716	chr19	4.4	2	Cancer Papers(1), LCC_GC_MSS(1)	1	TCGA_PANCAN12	67	-0.14	FALSE	0	1	40393927-40397997,40398537-40398836,40403664-40403903,40407829-40408008	40899834-40903904,40904444-40904743,40909571-40909810,40913736-40913915
PTCH1	BCNS,NBCCS,PTCH	HGNC:9585	5727	chr9	4.3	4	Cancer Papers(4), COSMIC cancer gene census, TCGA_GC_MSS(17), LCC_GC_MSS(2), Rahman cancer gene list	4	NatMed_PC-Het,NatMed_PC-Het_GC,NatMed_PC-Het_BLAD,NatMed_PC-Het_MELA	74	0.37	TRUE	17	2	95446882-95447481,95449046-95449345,95449801-95449980,95453429-95453668,95456225-95456464,95457973-95458332,95459572-95459811,95461807-95462046,95467091-95467450,95468712-95469191,95469752-95469991,95473988-95474167,95475977-95476216,95476718-95476897,95477505-95477744,95478001-95478240,95478954-95479193,95479910-95480149,95480369-95480608,95481903-95482305,95485660-95485899,95506383-95506622,955…	98209164-98209763,98211328-98211627,98212083-98212262,98215711-98215950,98218507-98218746,98220255-98220614,98221854-98222093,98224089-98224328,98229373-98229732,98230994-98231473,98232034-98232273,98236270-98236449,98238259-98238498,98239000-98239179,98239787-98240026,98240283-98240522,98241236-98241475,98242192-98242431,98242651-98242890,98244185-98244587,98247942-98248181,98268665-98268904,982…
PTEN	BZS,MHAM,MMAC1,PTEN1,TEP1	HGNC:9588	5728	chr10	1.2	4	Cancer Papers(24), COSMIC cancer gene census, TCGA_GC_MSS(23), LCC_GC_MSS(2), Color Genomics, Rahman cancer gene list	24	TCGA_LUSCC,TCGA_DGLIO,TCGA_PROS,TCGA_PRENCC,TCGA_CCRENCC,TCGA_BC,TCGA_EC,TCGA_CMELA,TCGA_GAC,TCGA_CRENCC,TCGA_PANCAN12,TCGA_GLIO,SciRprt_PANCAN12,Nature_PANCAN21,NatMed_PC-Het,NatMed_PC-Het_GC,NatMed_PC-Het_BLAD,NatMed_PC-Het_CERV,NatMed_PC-Het_GLIO,NatMed_PC-Het_LG-Gli,NatMed_PC-Het_KID,NatMed_PC-Het_MELA,TCGA_GLIO_Sub_GLIO,NatGen_PC-OncSig	86	-0.54	TRUE	23	2	87863807-87864575,87893977-87894156,87925445-87925624,87930978-87931157,87932982-87933281,87952069-87952308,87957816-87958055,87960890-87961129,87965260-87965499	89623564-89624332,89653734-89653913,89685202-89685381,89690735-89690914,89692739-89693038,89711826-89712065,89717573-89717812,89720647-89720886,89725017-89725256
PTGS1	COX1,PGHS-1,PTGHS	HGNC:9604	5742	chr9	1.8	1	Cancer Papers(4)	4	NatMed_PC-Het,NatMed_PC-Het_GC,NatMed_PC-Het_LUAD,NatMed_PC-Het_LUSC	87	0.05	FALSE	0	0	122370998-122371318,122371651-122371998,122377837-122378076,122378383-122378622,122378727-122378966,122381342-122381581,122381616-122381795,122383482-122383781,122386409-122386768,122390152-122390391,122392157-122392576	125133277-125133597,125133930-125134277,125140116-125140355,125140662-125140901,125141006-125141245,125143621-125143860,125143895-125144074,125145761-125146060,125148688-125149047,125152431-125152670,125154436-125154855
PTGS2	COX2	HGNC:9605	5743	chr1	1.8	1	Cancer Papers(3)	3	NatMed_PC-Het,NatMed_PC-Het_GC,NatMed_PC-Het_LUAD	62	-0.16	FALSE	0	0	186674318-186674797,186675203-186675442,186675861-186676220,186676434-186676733,186676785-186676964,186677620-186677859,186678213-186678452,186679010-186679249,186679260-186679499,186680175-186680354	186643450-186643929,186644335-186644574,186644993-186645352,186645566-186645865,186645917-186646096,186646752-186646991,186647345-186647584,186648142-186648381,186648392-186648631,186649307-186649486
PTPN11	BPTP3,NS1,PTP2C,SH-PTP2,SHP-2,SHP2	HGNC:9644	5781	chr12	1.8	4	Cancer Papers(4), COSMIC cancer gene census, TCGA_GC_MSS(6), LCC_GC_MSS(1), Rahman cancer gene list	4	TCGA_DGLIO,TCGA_AML,TCGA_PANCAN12,Nature_PANCAN21	90	-0.81	TRUE	6	1	112419029-112419208,112446217-112446456,112450295-112450534,112453171-112453410,112454502-112454741,112455887-112456126,112472841-112473192,112477601-112477780,112477816-112478055,112482020-112482259,112486434-112486673,112488387-112488566,112488980-112489219,112502080-112502319,112504640-112504819	112856833-112857012,112884021-112884260,112888099-112888338,112890975-112891214,112892306-112892545,112893691-112893930,112910645-112910996,112915405-112915584,112915620-112915859,112919824-112920063,112924238-112924477,112926191-112926370,112926784-112927023,112939884-112940123,112942444-112942623
PTPN12	PTP-PEST,PTPG1	HGNC:9645	5782	chr7	2.3	2	Cancer Papers(1), LCC_GC_MSS(1)	1	TCGA_CRC	90	-0.7	FALSE	0	1	77537506-77537685,77571012-77571251,77581375-77581554,77583513-77583692,77585472-77585651,77592131-77592310,77597782-77597961,77600615-77600854,77604796-77604975,77607195-77607374,77610714-77610893,77610907-77611086,77618433-77618612,77626680-77627699,77632297-77632476,77635726-77635905,77636943-77637122,77638558-77638797,77639160-77639339	77166823-77167002,77200329-77200568,77210692-77210871,77212830-77213009,77214789-77214968,77221448-77221627,77227099-77227278,77229932-77230171,77234113-77234292,77236512-77236691,77240031-77240210,77240224-77240403,77247750-77247929,77255997-77257016,77261614-77261793,77265043-77265222,77266260-77266439,77267875-77268114,77268477-77268656
PTPN14	PEZ	HGNC:9647	5784	chr1	3.6	1	Cancer Papers(1)	1	TCGA_EC	67	-0.26	FALSE	0	0	214357866-214358105,214364474-214364713,214369424-214369723,214372655-214372894,214376208-214376447,214377911-214378150,214383300-214384799,214386793-214386972,214390927-214391106,214393646-214393825,214394853-214395032,214397867-214398046,214401639-214401818,214402828-214403007,214411628-214411807,214414588-214414767,214451770-214452009,214464597-214464836	214531209-214531448,214537817-214538056,214542767-214543066,214545998-214546237,214549551-214549790,214551254-214551493,214556643-214558142,214560136-214560315,214564270-214564449,214566989-214567168,214568196-214568375,214571210-214571389,214574982-214575161,214576171-214576350,214584971-214585150,214587931-214588110,214625113-214625352,214637940-214638179
PTPN23	DKFZP564F0923,HD-PTP,KIAA1471	HGNC:14406	25930	chr3	4.9	2	Cancer Papers(1), LCC_GC_MSS(3)	1	TCGA_GAC	90	-0.34	FALSE	0	3	47381049-47381228,47396090-47396269,47404596-47404835,47404953-47405132,47405684-47406100,47406275-47406816,47407068-47407427,47407455-47408012,47408298-47408537,47408752-47409111,47409120-47409359,47409373-47409612,47409625-47409864,47409893-47410672,47410677-47411696,47411755-47411994,47412026-47413215	47422539-47422718,47437580-47437759,47446086-47446325,47446443-47446622,47447174-47447590,47447765-47448306,47448558-47448917,47448945-47449502,47449788-47450027,47450242-47450601,47450610-47450849,47450863-47451102,47451115-47451354,47451383-47452162,47452167-47453186,47453245-47453484,47453516-47454705
PTPRC	CD45,GP180,LCA,T200	HGNC:9666	5788	chr1	3.9	2	Cancer Papers(4), COSMIC cancer gene census	4	TCGA_GAC,NatMed_PC-Het,NatMed_PC-Het_GC,NatMed_PC-Het_MELA	71	-0.2	TRUE	0	0	198639193-198639372,198692218-198692397,198696691-198696930,198699514-198699753,198702339-198702578,198703245-198703424,198704395-198704574,198706721-198706960,198708077-198708316,198709636-198709875,198712893-198713132,198716641-198716880,198718078-198718317,198728302-198728421,198729064-198729243,198731552-198731791,198732255-198732607,198734124-198734466,198735133-198735252,198741828-198742067…	198608323-198608502,198661347-198661526,198665820-198666059,198668643-198668882,198671468-198671707,198672374-198672553,198673524-198673703,198675850-198676089,198677206-198677445,198678765-198679004,198682022-198682261,198685770-198686009,198687207-198687446,198697431-198697550,198698193-198698372,198700681-198700920,198701384-198701736,198703253-198703595,198704262-198704381,198710957-198711196…
PTPRS		HGNC:9681	5802	chr19	5.8	3	Manually Added, LCC_GC_MSS(2), TCGA_GC_MSS(18)	0		86	-0.55	FALSE	18	2	5206718-5206897,5207870-5208109,5208194-5208433,5210412-5210861,5211559-5211798,5211928-5212287,5212294-5212533,5214301-5214768,5215231-5215636,5216654-5216833,5218357-5218596,5218703-5218882,5219263-5219502,5219927-5220166,5220217-5220396,5220977-5221276,5222087-5222266,5222663-5223322,5225666-5225905,5229191-5229370,5229472-5229711,5231280-5231639,5238871-5239110,5240146-5240385,5243862-5244521…	5206729-5206908,5207881-5208120,5208205-5208444,5210423-5210872,5211570-5211809,5211939-5212298,5212305-5212544,5214312-5214779,5215242-5215647,5216665-5216844,5218368-5218607,5218714-5218893,5219274-5219513,5219938-5220177,5220228-5220407,5220988-5221287,5222098-5222277,5222674-5223333,5225677-5225916,5229202-5229381,5229483-5229722,5231291-5231650,5238882-5239121,5240157-5240396,5243873-5244532…
QKI	QK3	HGNC:21100	9444	chr6	1	1	Cancer Papers(2)	2	TCGA_DGLIO,Nature_PANCAN21	73	-0.81	FALSE	0	0	163415205-163415324,163455230-163455469,163457294-163457473,163478718-163478957,163534934-163535173,163561936-163562115,163563403-163563762,163564599-163564778,163565869-163566048,163566668-163566847,163569371-163569550,163570663-163570842	163836237-163836356,163876262-163876501,163878326-163878505,163899750-163899989,163955966-163956205,163982968-163983147,163984435-163984794,163985631-163985810,163986901-163987080,163987700-163987879,163990403-163990582,163991695-163991874
RAB40A	Rar-2,RAR2A	HGNC:18283	142684	chrX	0.8	1	Cancer Papers(1)	1	Nature_PANCAN21	54	-0.54	FALSE	0	0	103499890-103500789	102754818-102755717
RAB42	MGC45806	HGNC:28702	115273	chr1	0.7	1	Cancer Papers(1)	1	TCGA_BC	55	-0.33	FALSE	0	0	28592492-28592791,28593666-28594145	28919004-28919303,28920178-28920657
RAC1	p21-Rac1,Rac-1,TC-25	HGNC:9801	5879	chr7	0.6	3	Cancer Papers(2), COSMIC cancer gene census, LCC_GC_MSS(1)	2	TCGA_CMELA,Nature_PANCAN21	98	-0.71	TRUE	0	1	6374666-6374845,6387158-6387337,6391863-6392102,6398600-6398779,6400067-6400246,6401828-6402067,6402261-6402500	6414297-6414476,6426789-6426968,6431494-6431733,6438231-6438410,6439698-6439877,6441459-6441698,6441892-6442131
RAD21	hHR21,KIAA0078,SCC1	HGNC:9811	5885	chr8	1.9	3	Cancer Papers(3), COSMIC cancer gene census, TCGA_GC_MSS(5)	3	TCGA_AML,TCGA_PANCAN12,Nature_PANCAN21	94	-0.58	TRUE	5	0	116847476-116847715,116848898-116849077,116850476-116850829,116851902-116852141,116852489-116852728,116854207-116854506,116856072-116856311,116856589-116856828,116857250-116857489,116858285-116858524,116861801-116861980,116863075-116863314,116866538-116866777	117859715-117859954,117861137-117861316,117862715-117863068,117864141-117864380,117864728-117864967,117866446-117866745,117868311-117868550,117868828-117869067,117869489-117869728,117870524-117870763,117874040-117874219,117875314-117875553,117878777-117879016
RAD50	hRad50,RAD50-2	HGNC:9816	10111	chr5	3.9	2	DNA repair list, TCGA_GC_MSS(4)	0		82	0.31	FALSE	4	0	132557269-132557508,132559236-132559415,132575733-132575972,132579290-132579529,132579844-132580083,132587506-132587745,132587887-132588126,132588664-132588903,132589614-132589853,132591195-132591434,132591836-132592075,132594837-132595076,132595542-132595841,132603275-132603514,132603863-132604102,132604783-132605022,132608595-132608834,132609050-132609229,132609234-132609473,132615947-132616186…	131892961-131893200,131894928-131895107,131911425-131911664,131914982-131915221,131915536-131915775,131923198-131923437,131923579-131923818,131924356-131924595,131925306-131925545,131926887-131927126,131927528-131927767,131930529-131930768,131931234-131931533,131938967-131939206,131939555-131939794,131940475-131940714,131944287-131944526,131944742-131944921,131944926-131945165,131951639-131951878…
RAD51AP1	PIR51	HGNC:16956	10635	chr12	1.1	1	DNA repair list	0		57	-0.2	FALSE	0	0	4538858-4539037,4541819-4541998,4543716-4543955,4545704-4545883,4546244-4546483,4548023-4548202,4548642-4548881,4552945-4553184,4556332-4556571,4558805-4559044	4648024-4648203,4650985-4651164,4652882-4653121,4654870-4655049,4655410-4655649,4657189-4657368,4657808-4658047,4662111-4662350,4665498-4665737,4667971-4668210
RAD51B	hREC2,R51H2,RAD51L1,REC2	HGNC:9822	5890	chr14	1.2	3	DNA repair list, TCGA_GC_MSS(2), COSMIC cancer gene census	0		52	-0.51	TRUE	2	0	67823496-67823675,67825401-67825640,67835018-67835257,67864704-67864883,67864982-67865221,67885809-67886048,67886989-67887228,68291842-68292021,68411356-68411595,68468121-68468300,68470361-68470540,68477566-68477745,68497042-68497221,68610977-68611276,68650759-68650938	68290213-68290392,68292118-68292357,68301735-68301974,68331421-68331600,68331699-68331938,68352526-68352765,68353706-68353945,68758559-68758738,68878073-68878312,68934838-68935017,68937078-68937257,68944283-68944462,68963759-68963938,69077694-69077993,69117476-69117655
RAD51C	FANCO,RAD51L2	HGNC:9820	5889	chr17	1.1	2	Color Genomics, Rahman cancer gene list, Specially selected, DNA repair list, TCGA_GC_MSS(2)	0		71	-0.44	FALSE	2	0	58692603-58692842,58694912-58695211,58696656-58696895,58703143-58703382,58706429-58706668,58709805-58710044,58720689-58720868,58723980-58724159,58732430-58732609,58734050-58734289	56769964-56770203,56772273-56772572,56774017-56774256,56780504-56780743,56783790-56784029,56787166-56787405,56798050-56798229,56801341-56801520,56809791-56809970,56811411-56811650
RAD51D	HsTRAD,R51H3,RAD51L3,Trad	HGNC:9823	5892	chr17	1	2	Color Genomics, Rahman cancer gene list, DNA repair list, TCGA_GC_MSS(2)	0		67	-0.87	FALSE	2	0	35100905-35101084,35101163-35101402,35103199-35103378,35103409-35103588,35106128-35106307,35106344-35106523,35106935-35107174,35107317-35107496,35116842-35117081,35118440-35118679,35119052-35119231,35119483-35119833	33427924-33428103,33428182-33428421,33430218-33430397,33430428-33430607,33433147-33433326,33433363-33433542,33433954-33434193,33434336-33434515,33443861-33444100,33445459-33445698,33446071-33446250,33446502-33446852
RAD52		HGNC:9824	5893	chr12	1.3	2	DNA repair list, TCGA_GC_MSS(2)	0		71	-0.52	FALSE	2	0	913332-913511,913858-914157,914362-914601,916245-916588,916610-916849,925398-925577,926751-926990,927084-927323,929705-930178,931151-931390,932927-933106	1022498-1022677,1023024-1023323,1023528-1023767,1025411-1025754,1025776-1026015,1034564-1034743,1035917-1036156,1036250-1036489,1038871-1039344,1040317-1040556,1042093-1042272
RAD54B	RDH54	HGNC:17228	25788	chr8	2.7	1	DNA repair list	0		58	-0.13	FALSE	0	0	94372159-94372398,94378160-94378399,94378511-94378690,94380126-94380425,94386952-94387191,94391574-94391933,94393693-94393932,94399398-94399637,94400201-94400500,94404038-94404277,94407400-94407759,94411098-94411337,94432542-94432721,94458232-94458471,94467352-94467591	95384387-95384626,95390388-95390627,95390739-95390918,95392354-95392653,95399180-95399419,95403802-95404161,95405921-95406160,95411626-95411865,95412429-95412728,95416266-95416505,95419628-95419987,95423326-95423565,95444770-95444949,95470460-95470699,95479580-95479819
RAD54L	hHR54,hRAD54,RAD54A	HGNC:9826	8438	chr1	2.2	2	DNA repair list, TCGA_GC_MSS(3)	0		53	-0.31	FALSE	3	0	46248317-46248644,46249940-46250179,46258626-46258805,46259912-46260151,46260487-46260666,46260691-46261050,46261203-46261442,46267414-46267653,46270602-46270841,46272413-46272592,46272617-46272856,46273290-46273529,46273566-46273805,46274087-46274266,46274508-46274747,46277779-46278018,46278057-46278296	46713989-46714316,46715612-46715851,46724298-46724477,46725584-46725823,46726159-46726338,46726363-46726722,46726875-46727114,46733086-46733325,46736274-46736513,46738085-46738264,46738289-46738528,46738962-46739201,46739238-46739477,46739759-46739938,46740180-46740419,46743451-46743690,46743729-46743968
RAD54L2	ARIP4,KIAA0809,SRISNF2L	HGNC:29123	23132	chr3	4.4	1	DNA repair list	0		66	0.25	FALSE	0	0	51590316-51590495,51590507-51590686,51627534-51627773,51629284-51629523,51630210-51630449,51630668-51630967,51633548-51633787,51633849-51634088,51635571-51635810,51637122-51637541,51638113-51638352,51639395-51639694,51639820-51640059,51641688-51641927,51643835-51644014,51645007-51645246,51645557-51645796,51646263-51646502,51655951-51656190,51657535-51657714,51659982-51660161,51662413-51663432	51624332-51624511,51624523-51624702,51661550-51661789,51663300-51663539,51664226-51664465,51664684-51664983,51667564-51667803,51667865-51668104,51669587-51669826,51671138-51671557,51672129-51672368,51673411-51673710,51673836-51674075,51675704-51675943,51677851-51678030,51679023-51679262,51679573-51679812,51680279-51680518,51689967-51690206,51691551-51691730,51693998-51694177,51696429-51697448
RAPGEF5	GFR,KIAA0277,MR-GEF	HGNC:16862	9771	chr7	2.2	1	Cancer Papers(1)	1	TCGA_CMELA	64	-0.58	FALSE	0	0	22122344-22122583,22125541-22125720,22130979-22131158,22135992-22136171,22136868-22137047,22139980-22140159,22145013-22145252,22146838-22147077,22150366-22150545,22154410-22154649,22156759-22156938,22157780-22157959,22160477-22160656,22162349-22162588,22167019-22167198,22191513-22191692,22193334-22193798,22193854-22194093,22219836-22220075,22230793-22230972,22266898-22267077,22291118-22291297,223…	22161962-22162201,22165159-22165338,22170597-22170776,22175610-22175789,22176486-22176665,22179598-22179777,22184631-22184870,22186456-22186695,22189984-22190163,22194028-22194267,22196377-22196556,22197398-22197577,22200095-22200274,22201967-22202206,22206637-22206816,22231131-22231310,22232952-22233416,22233472-22233711,22259455-22259694,22270412-22270591,22306517-22306696,22330737-22330916,223…
RASA1	CM-AVM,GAP,p120,p120GAP,p120RASGAP,RASA	HGNC:9871	5921	chr5	3.1	3	Cancer Papers(2), TCGA_GC_MSS(17), LCC_GC_MSS(2)	2	TCGA_GAC,Nature_PANCAN21	81	-0.74	FALSE	17	2	87268432-87268731,87268769-87269141,87269179-87269358,87330873-87331052,87331304-87331543,87332455-87332694,87333212-87333391,87337944-87338183,87346608-87346787,87349169-87349408,87353106-87353285,87362491-87362730,87363306-87363545,87366266-87366445,87369767-87369946,87372067-87372246,87374143-87374382,87374788-87374967,87376359-87376598,87376841-87377080,87378347-87378586,87379673-87379912,873…	86564249-86564548,86564586-86564958,86564996-86565175,86626690-86626869,86627121-86627360,86628272-86628511,86629029-86629208,86633761-86634000,86642425-86642604,86644986-86645225,86648923-86649102,86658308-86658547,86659123-86659362,86662083-86662262,86665584-86665763,86667884-86668063,86669960-86670199,86670605-86670784,86672176-86672415,86672658-86672897,86674164-86674403,86675490-86675729,866…
RB1	OSRC,PPP1R130,RB	HGNC:9884	5925	chr13	2.8	4	Cancer Papers(21), COSMIC cancer gene census, TCGA_GC_MSS(13), LCC_GC_MSS(2), Rahman cancer gene list	21	TCGA_LUSCC,TCGA_LUAC,TCGA_BLADU,TCGA_DGLIO,TCGA_BC,TCGA_EC,TCGA_CMELA,TCGA_HGS-OvCa,TCGA_PANCAN12,TCGA_GLIO,SciRprt_PANCAN12,Nature_PANCAN21,NatMed_PC-Het,NatMed_PC-Het_GC,NatMed_PC-Het_BLAD,NatMed_PC-Het_HDNK,NatMed_PC-Het_GLIO,NatMed_PC-Het_THY,Nature_WG_BC,TCGA_GLIO_Sub_GLIO,NatGen_PC-OncSig	78	-0.5	TRUE	13	2	48303779-48303958,48303974-48304153,48307214-48307453,48342537-48342776,48345020-48345259,48347754-48347933,48348900-48349079,48359952-48360191,48362766-48363005,48364843-48365022,48367429-48367668,48368460-48368639,48373359-48373538,48376856-48377095,48379520-48379699,48380139-48380318,48381225-48381464,48452932-48453171,48456157-48456396,48459641-48459880,48463663-48463902,48464964-48465406,484…	48877915-48878094,48878110-48878289,48881350-48881589,48916673-48916912,48919156-48919395,48921890-48922069,48923036-48923215,48934088-48934327,48936902-48937141,48938979-48939158,48941565-48941804,48942596-48942775,48947495-48947674,48950992-48951231,48953656-48953835,48954275-48954454,48955361-48955600,49027068-49027307,49030293-49030532,49033777-49034016,49037799-49038038,49039100-49039542,490…
RBBP6	P2P-R,PACT,SNAMA	HGNC:9889	5930	chr16	5.4	2	Cancer Papers(1), LCC_GC_MSS(2)	1	TCGA_DGLIO	86	-0.29	FALSE	0	2	24540590-24540829,24546123-24546302,24548900-24549079,24553445-24553624,24555569-24555748,24555779-24555958,24556258-24556497,24559471-24559710,24561544-24561783,24561813-24562172,24563179-24563358,24563388-24563726,24567114-24567533,24567723-24567962,24568722-24570521,24570863-24572242,24572472-24572591	24551911-24552150,24557444-24557623,24560221-24560400,24564766-24564945,24566890-24567069,24567100-24567279,24567579-24567818,24570792-24571031,24572865-24573104,24573134-24573493,24574500-24574679,24574709-24575047,24578435-24578854,24579044-24579283,24580043-24581842,24582184-24583563,24583793-24583912
RBBP8	COM1,CtIP,RIM,SCKL2	HGNC:9891	5932	chr18	2.7	1	DNA repair list	0		70	-0.29	FALSE	0	0	22936786-22937087,22946375-22946554,22949576-22949755,22968742-22968981,22975096-22975275,22977748-22977927,22982186-22982425,22984818-22985057,22989180-22989359,22990873-22991112,22992714-22993903,22996328-22996507,22997600-22997839,23001530-23001769,23006308-23006487,23016786-23016965,23022070-23022309,23026075-23026314	20516749-20517050,20526338-20526517,20529539-20529718,20548705-20548944,20555059-20555238,20557711-20557890,20562149-20562388,20564781-20565020,20569143-20569322,20570836-20571075,20572677-20573866,20576291-20576470,20577563-20577802,20581493-20581732,20586271-20586450,20596749-20596928,20602033-20602272,20606038-20606277
RBM10	DXS8237E,GPATC9,GPATCH9,KIAA0122,ZRANB5	HGNC:9896	8241	chrX	3	4	Cancer Papers(2), COSMIC cancer gene census, TCGA_GC_MSS(9), LCC_GC_MSS(1)	2	TCGA_LUAC,Nature_PANCAN21	93	-0.27	TRUE	9	1	47145392-47145571,47147308-47147547,47169287-47169526,47170941-47171180,47171187-47171366,47173073-47173252,47174966-47175145,47176453-47176632,47179043-47179222,47179287-47179526,47179840-47180079,47180169-47180348,47180373-47180552,47181188-47181427,47181457-47182086,47182124-47182363,47185010-47185655,47185663-47185842,47185998-47186656	47004791-47004970,47006707-47006946,47028686-47028925,47030340-47030579,47030586-47030765,47032472-47032651,47034365-47034544,47035852-47036031,47038442-47038621,47038686-47038925,47039239-47039478,47039568-47039747,47039772-47039951,47040587-47040826,47040856-47041485,47041523-47041762,47044409-47045054,47045062-47045241,47045397-47046055
RBM28	FLJ10377	HGNC:21863	55131	chr7	2.3	1	Cancer Papers(1)	1	TCGA_GAC	69	-0.03	FALSE	0	0	128310744-128310983,128313135-128313314,128314742-128315041,128317606-128317785,128317912-128318151,128321225-128321464,128323469-128323648,128324507-128324746,128325765-128325944,128330754-128330993,128333236-128333415,128335491-128335730,128335740-128335919,128335940-128336119,128337077-128337256,128338206-128338385,128338674-128338853,128339184-128339363,128339592-128339831,128341057-128341296…	127950797-127951036,127953188-127953367,127954795-127955094,127957659-127957838,127957965-127958204,127961278-127961517,127963522-127963701,127964560-127964799,127965818-127965997,127970807-127971046,127973290-127973469,127975545-127975784,127975794-127975973,127975994-127976173,127977131-127977310,127978260-127978439,127978728-127978907,127979238-127979417,127979646-127979885,127981111-127981350…
RBMX	hnRNP-G,HNRNPG,RNMX	HGNC:9910	27316	chrX	1.2	2	Cancer Papers(2), TCGA_GC_MSS(3)	2	TCGA_BC,TCGA_EC	95	0.16	FALSE	3	0	136872230-136872409,136874117-136874476,136874994-136875647,136876459-136876698,136877881-136878120,136878950-136879245,136879255-136879494	135954389-135954568,135956276-135956635,135957153-135957806,135958618-135958857,135960040-135960279,135961109-135961404,135961414-135961653
RCAN2	DSCR1L1,ZAKI-4	HGNC:3041	10231	chr6	0.7	1	Cancer Papers(1)	1	TCGA_CMELA	90	-0.36	FALSE	0	0	46223101-46223340,46246714-46246953,46248690-46248929,46325346-46325525,46456714-46457013	46190838-46191077,46214451-46214690,46216427-46216666,46293083-46293262,46424451-46424750
RECQL	RecQ1,RecQL1	HGNC:9948	5965	chr12	2	1	DNA repair list	0		80	-0.37	FALSE	0	0	21470150-21470389,21470928-21471167,21471418-21471657,21473507-21473686,21474790-21475029,21475407-21475869,21476862-21477041,21477766-21478005,21483355-21483594,21486412-21486651,21490169-21490408,21491498-21491737,21499473-21499652	21623084-21623323,21623862-21624101,21624352-21624591,21626441-21626620,21627724-21627963,21628341-21628803,21629796-21629975,21630700-21630939,21636289-21636528,21639346-21639585,21643103-21643342,21644432-21644671,21652407-21652586
RECQL4	RecQ4	HGNC:9949	9401	chr8	3.6	3	Rahman cancer gene list, DNA repair list, TCGA_GC_MSS(9), COSMIC cancer gene census	0		66	-0.33	TRUE	9	0	144511373-144511612,144511615-144511854,144511869-144512108,144512114-144512353,144512357-144513172,144513200-144513498,144513513-144513752,144513898-144514137,144514156-144514573,144514884-144515511,144515707-144515946,144515956-144516795,144517000-144517239,144517371-144517803	145736756-145736995,145736998-145737237,145737252-145737491,145737497-145737736,145737740-145738555,145738583-145738882,145738897-145739136,145739282-145739521,145739540-145739957,145740268-145740895,145741091-145741330,145741340-145742179,145742384-145742623,145742755-145743187
RECQL5	FLJ90603,RecQ5	HGNC:9950	9400	chr17	3	1	DNA repair list	0		80	0.63	FALSE	0	0	75627034-75627273,75627352-75627747,75628180-75628479,75628629-75628868,75628905-75629504,75629655-75629894,75630141-75630320,75630566-75630897,75630902-75631081,75631110-75631289,75631439-75631678,75650589-75650768,75651134-75651313,75658259-75658498,75660891-75661130,75661537-75661776,75662468-75663007,75664992-75665231,75666373-75666612	73623114-73623353,73623432-73623827,73624260-73624559,73624709-73624948,73624985-73625584,73625735-73625974,73626221-73626400,73626646-73626977,73626982-73627161,73627190-73627369,73627519-73627758,73646669-73646848,73647214-73647393,73654339-73654578,73656971-73657210,73657617-73657856,73658548-73659087,73661072-73661311,73662453-73662692
RET	CDHF12,CDHR16,HSCR1,MEN2A,MEN2B,MTC1,PTC,RET51	HGNC:9967	5979	chr10	3.3	3	Rahman cancer gene list, TCGA_GC_MSS(8), COSMIC cancer gene census	0		61	0.25	TRUE	8	0	43077134-43077484,43100441-43100740,43102306-43102665,43104923-43105222,43106354-43106593,43109011-43109250,43111186-43111485,43112042-43112281,43112788-43113027,43113496-43113735,43114458-43114757,43116538-43116777,43118307-43118546,43119518-43119757,43120022-43120261,43121891-43122070,43123620-43123859,43124843-43125022,43126545-43126784,43128071-43128310	43572582-43572932,43595889-43596188,43597754-43598113,43600371-43600670,43601802-43602041,43604459-43604698,43606634-43606933,43607490-43607729,43608236-43608475,43608944-43609183,43609906-43610205,43611986-43612225,43613755-43613994,43614966-43615205,43615470-43615709,43617339-43617518,43619068-43619307,43620291-43620470,43621993-43622232,43623519-43623758
REV1	REV1L	HGNC:14060	51455	chr2	3.8	1	DNA repair list	0		83	-0.38	FALSE	0	0	99401177-99401416,99402175-99402414,99402602-99403229,99403635-99403874,99404411-99404710,99405888-99406127,99406288-99406527,99407960-99408199,99410661-99410900,99412691-99412990,99418768-99419007,99421456-99421695,99424096-99424335,99424720-99424959,99429789-99429968,99434270-99434509,99435768-99436007,99438566-99439345,99442273-99442512,99449360-99449479,99451397-99451576,99462439-99462678,994…	100017640-100017879,100018638-100018877,100019065-100019692,100020098-100020337,100020874-100021173,100022350-100022589,100022750-100022989,100024422-100024661,100027123-100027362,100029153-100029452,100035230-100035469,100037918-100038157,100040558-100040797,100041182-100041421,100046251-100046430,100050732-100050971,100052230-100052469,100055028-100055807,100058735-100058974,100065822-100065941…
REV3L	POLZ,REV3	HGNC:9968	5980	chr6	9.4	1	DNA repair list	0		73	-0.45	FALSE	0	0	111299966-111300205,111307346-111307585,111309826-111310125,111311044-111311283,111313301-111313540,111315204-111315443,111322504-111322743,111329515-111329754,111331610-111331849,111333095-111333394,111335420-111335659,111343864-111344103,111349157-111349396,111351614-111351853,111356926-111357165,111358798-111359037,111363796-111364035,111365215-111365394,111367092-111368051,111372577-111376776…	111621169-111621408,111628549-111628788,111631029-111631328,111632247-111632486,111634504-111634743,111636407-111636646,111643707-111643946,111650718-111650957,111652813-111653052,111654298-111654597,111656623-111656862,111665067-111665306,111670360-111670599,111672817-111673056,111678129-111678368,111680001-111680240,111684999-111685238,111686418-111686597,111688295-111689254,111693780-111697979…
RHBDF2	FLJ22341,iRhom2,RHBDL5,RHBDL6,TOC,TOCG	HGNC:20788	79651	chr17	2.6	1	Rahman cancer gene list	0		76	-0.15	FALSE	0	0	76471603-76472242,76472643-76472882,76472935-76473174,76473200-76473379,76473605-76473960,76473968-76474207,76474334-76474573,76474677-76474856,76474966-76475205,76476807-76477046,76477119-76477358,76477601-76477840,76478788-76479027,76479060-76479299,76479717-76479956,76481330-76481569	74467685-74468324,74468725-74468964,74469017-74469256,74469282-74469461,74469687-74470042,74470050-74470289,74470416-74470655,74470759-74470938,74471048-74471287,74472889-74473128,74473201-74473440,74473683-74473922,74474870-74475109,74475142-74475381,74475799-74476038,74477412-74477651
RHEB	RHEB2	HGNC:10011	6009	chr7	0.6	2	Cancer Papers(2), TCGA_GC_MSS(1)	2	TCGA_CCRENCC,Nature_PANCAN21	92	-1.2	FALSE	1	0	151467075-151467254,151470522-151470701,151471328-151471666,151477284-151477463,151484681-151484860,151490889-151491068,151498045-151498224,151519396-151519575	151164161-151164340,151167608-151167787,151168414-151168752,151174370-151174549,151181767-151181946,151187975-151188154,151195131-151195310,151216482-151216661
RHOA	ARH12,ARHA,Rho12,RhoA,RHOH12	HGNC:667	387	chr3	0.6	4	Cancer Papers(4), COSMIC cancer gene census, TCGA_GC_MSS(16), LCC_GC_MSS(1)	4	TCGA_BLADU,TCGA_GAC,Nature_PANCAN21,Nature_WG_BC	99	-0.23	TRUE	16	1	49360176-49360415,49360877-49361116,49362441-49362680,49368368-49368607,49373171-49373410,49375392-49375631	49397609-49397848,49398310-49398549,49399874-49400113,49405801-49406040,49410604-49410843,49412825-49413064
RHOB	ARH6,ARHB,MST081,RhoB,RHOH6	HGNC:668	388	chr2	0.6	1	Cancer Papers(1)	1	TCGA_BLADU	99	-0.23	FALSE	0	0	20447431-20448090	20647192-20647851
RIT1	MGC125864,MGC125865,RIBB,RIT,ROC1	HGNC:10023	6016	chr1	0.7	2	Cancer Papers(2), LCC_GC_MSS(1)	2	TCGA_LUAC,Nature_PANCAN21	84	0.49	FALSE	0	1	155900353-155900652,155904287-155904857,155910388-155910567,155910610-155910971	155870144-155870443,155874078-155874648,155880179-155880358,155880401-155880762
RMI1	BLAP75,C9orf76,FLJ12888	HGNC:25764	80010	chr9	1.9	1	DNA repair list	0		67	0.12	FALSE	0	0	84000937-84002900	86615852-86617815
RMI2	BLAP18,C16orf75,MGC24665	HGNC:28349	116028	chr16	0.4	3	DNA repair list, TCGA_GC_MSS(2), COSMIC cancer gene census	0		58	-0.24	TRUE	2	0	11316712-11316951,11345400-11345579,11345610-11345849,11350596-11350835	11410569-11410808,11439257-11439436,11439467-11439706,11444453-11444692
RMRP	CHH,NME1,RMRPR,RRP2	HGNC:10031	6023	chr9	#N/A	1	Rahman cancer gene list	0		57	-0.9	FALSE	0	0	35657735-35658034	35657732-35658031
RNF111	ARK,Arkadia,DKFZP761D081,FLJ38008	HGNC:17384	54778	chr15	3	1	Cancer Papers(1)	1	TCGA_GAC	73	-0.83	FALSE	0	0	59004060-59004239,59030773-59031732,59052241-59052480,59055644-59055883,59058337-59058576,59066744-59067103,59075935-59076234,59080900-59081319,59084058-59084297,59085602-59085841,59089623-59089802,59091017-59091196,59092457-59092696,59094722-59094961	59296259-59296438,59322972-59323931,59344440-59344679,59347843-59348082,59350536-59350775,59358943-59359302,59368134-59368433,59373099-59373518,59376257-59376496,59377801-59378040,59381822-59382001,59383216-59383395,59384656-59384895,59386921-59387160
RNF168	FLJ35794	HGNC:26661	165918	chr3	1.7	1	Cancer Papers(1)	1	TCGA_DGLIO	74	-0.42	FALSE	0	0	196471786-196472805,196475182-196475361,196483711-196483950,196487369-196487608,196488555-196488734,196502843-196503202	196198657-196199676,196202053-196202232,196210582-196210821,196214240-196214479,196215426-196215605,196229714-196230073
RNF43	DKFZp781H0392,FLJ20315,URCC	HGNC:18505	54894	chr17	2.4	4	Cancer Papers(1), COSMIC cancer gene census, TCGA_GC_MSS(49), LCC_GC_MSS(4)	1	TCGA_GAC	66	0.42	TRUE	49	4	58354875-58355054,58357178-58358857,58360080-58360319,58360744-58360983,58362476-58362715,58363221-58363460,58363473-58363652,58370852-58371091,58415302-58415601	56432236-56432415,56434539-56436218,56437441-56437680,56438105-56438344,56439837-56440076,56440582-56440821,56440834-56441013,56448213-56448452,56492663-56492962
RPA1	HSSB,REPA1,RF-A,RP-A,RPA70	HGNC:10289	6117	chr17	1.9	2	DNA repair list, TCGA_GC_MSS(2)	0		87	-0.47	FALSE	2	0	1830020-1830199,1842738-1842917,1843869-1844048,1844512-1844751,1853055-1853234,1872390-1872569,1875607-1875846,1877143-1877382,1878937-1879116,1879191-1879430,1879510-1879749,1880497-1880736,1883758-1883997,1888643-1888882,1891767-1892006,1894962-1895141,1897003-1897242	1733314-1733493,1746032-1746211,1747163-1747342,1747806-1748045,1756349-1756528,1775684-1775863,1778901-1779140,1780437-1780676,1782231-1782410,1782485-1782724,1782804-1783043,1783791-1784030,1787052-1787291,1791937-1792176,1795061-1795300,1798256-1798435,1800297-1800536
RPA2		HGNC:10290	6118	chr1	0.8	1	DNA repair list	0		89	-0.69	FALSE	0	0	27892115-27892294,27893969-27894148,27894224-27894463,27896943-27897182,27897580-27897759,27906865-27907104,27907112-27907351,27914043-27914462,27914554-27914733	28218626-28218805,28220480-28220659,28220735-28220974,28223454-28223693,28224091-28224270,28233376-28233615,28233623-28233862,28240554-28240973,28241065-28241244
RPA3	REPA3	HGNC:10291	6119	chr7	0.4	1	DNA repair list	0		76	-0.25	FALSE	0	0	7636951-7637130,7637798-7638037,7639017-7639196,7640279-7640458	7676582-7676761,7677429-7677668,7678648-7678827,7679910-7680089
RPA4	HSU24186	HGNC:30305	29935	chrX	0.8	1	DNA repair list	0		45	-0.21	FALSE	0	0	96884284-96885123	96139283-96140122
RPL22	EAP,L22	HGNC:10315	6146	chr1	0.4	4	Cancer Papers(4), COSMIC cancer gene census, TCGA_GC_MSS(2), LCC_GC_MSS(5)	4	TCGA_ACC,TCGA_EC,TCGA_PANCAN12,SciRprt_PANCAN12	98	-0.08	TRUE	2	5	6181387-6181566,6186624-6186863,6192871-6193110,6197584-6197823,6199478-6199657	6241447-6241626,6246684-6246923,6252931-6253170,6257644-6257883,6259538-6259717
RPL5	L5,PPP1R135,uL18	HGNC:10360	6125	chr1	0.9	3	Cancer Papers(3), COSMIC cancer gene census, TCGA_GC_MSS(3)	3	TCGA_DGLIO,TCGA_PANCAN12,Nature_PANCAN21	99	0.07	TRUE	3	0	92832026-92832205,92833334-92833869,92834726-92834965,92836173-92836412,92837425-92837664,92840505-92840684,92841726-92841905	93297583-93297762,93298891-93299426,93300283-93300522,93301730-93301969,93302982-93303221,93306062-93306241,93307283-93307462
RPS15	MGC111130,RIG,S15	HGNC:10388	6209	chr19	0.4	1	Cancer Papers(1)	1	Nature_PANCAN21	99	-0.1	FALSE	0	0	1438394-1438693,1438736-1438915,1439878-1440525	1438393-1438692,1438735-1438914,1439877-1440524
RPS2	LLREP3,S2	HGNC:10404	6187	chr16	0.9	1	Cancer Papers(1)	1	Nature_PANCAN21	99	0.06	FALSE	0	0	1962064-1962303,1962444-1962683,1962703-1962942,1963083-1963322,1963700-1963879,1964232-1964411,1964417-1964656	2012065-2012304,2012445-2012684,2012704-2012943,2013084-2013323,2013701-2013880,2014233-2014412,2014418-2014657
RPS27	MPS-1,MPS1,S27	HGNC:10416	6232	chr1	0.3	1	Cancer Papers(1)	1	TCGA_CMELA	99	0.14	FALSE	0	0	153990710-153990889,153991092-153991331,153991501-153991740,153991989-153992168	153963186-153963365,153963568-153963807,153963977-153964216,153964465-153964644
RRN3P2		HGNC:37619	653390	chr16	#N/A	1	Cancer Papers(1)	1	TCGA_EC	63	-0.41	FALSE	0	0	29074805-29116721	29086126-29128042
RSBN1L	FLJ42526,FLJ45813,MGC71764	HGNC:24765	222194	chr7	2.5	1	Cancer Papers(1)	1	Nature_PANCAN21	75	-0.1	FALSE	0	0	77696433-77697092,77736248-77736427,77736460-77736639,77749379-77750098,77765444-77765683,77768612-77768851,77773111-77773350,77778272-77778511,77778519-77779178	77325750-77326409,77365565-77365744,77365777-77365956,77378696-77379415,77394761-77395000,77397929-77398168,77402428-77402667,77407589-77407828,77407836-77408495
RTEL1	bK3184A7.3,C20orf41,DKFZP434C013,KIAA1088,NHL,RTEL	HGNC:15888	51750	chr20	3.7	1	DNA repair list	0		54	-0.14	FALSE	0	0	63659334-63659573,63661277-63661516,63661807-63661986,63662362-63662661,63662769-63662948,63665952-63666131,63667421-63667600,63672499-63672678,63673897-63674136,63678126-63678365,63679808-63679987,63680602-63680781,63685470-63685649,63685742-63685921,63687584-63687823,63687874-63688248,63688254-63688433,63688477-63688656,63689004-63689183,63689455-63689927,63690029-63690487,63690756-63690995,636…	62290687-62290926,62292630-62292869,62293160-62293339,62293715-62294014,62294122-62294301,62297305-62297484,62298774-62298953,62303852-62304031,62305250-62305489,62309479-62309718,62311161-62311340,62311955-62312134,62316823-62317002,62317095-62317274,62318937-62319176,62319227-62319601,62319607-62319786,62319830-62320009,62320357-62320536,62320808-62321280,62321382-62321840,62322109-62322348,623…
RUNX1	AML1,AMLCR1,CBFA2,PEBP2A2	HGNC:10471	861	chr21	1.4	4	Cancer Papers(5), COSMIC cancer gene census, TCGA_GC_MSS(3), LCC_GC_MSS(1), Rahman cancer gene list	5	TCGA_BC,TCGA_AML,TCGA_PANCAN12,Nature_PANCAN21,Nature_WG_BC	74	0.51	TRUE	3	1	34792104-34792643,34799262-34799501,34821592-34821771,34834386-34834625,34856340-34856519,34859406-34859645,34880515-34880754,34886828-34887127,34889617-34889796,34892854-34893033,35048781-35048960	36164401-36164940,36171559-36171798,36193889-36194068,36206683-36206922,36228637-36228816,36231703-36231942,36252812-36253051,36259125-36259424,36261914-36262093,36265151-36265330,36421078-36421257
RXRA	NR2B1	HGNC:10477	6256	chr9	1.4	1	Cancer Papers(2)	2	TCGA_BLADU,Nature_PANCAN21	84	-0.46	FALSE	0	0	134401606-134401905,134408104-134408343,134408910-134409149,134417123-134417362,134421621-134421860,134429054-134429293,134431861-134432040,134434035-134434274,134436421-134436660	137293452-137293751,137299950-137300189,137300756-137300995,137308969-137309208,137313467-137313706,137320900-137321139,137323707-137323886,137325881-137326120,137328267-137328506
SACS	ARSACS,DKFZp686B15167,DNAJC29,KIAA0730,PPP1R138,SPAX6	HGNC:10519	26278	chr13	13.7	2	Cancer Papers(1), LCC_GC_MSS(5)	1	Nature_PANCAN21	62	-1.08	FALSE	0	5	23329340-23329519,23330123-23341702,23353741-23353920,23354483-23356042,23358288-23358527,23365102-23365341,23368355-23368534,23371032-23371211,23375074-23375313,23411140-23411319	23903479-23903658,23904262-23915841,23927880-23928059,23928622-23930181,23932427-23932666,23939241-23939480,23942494-23942673,23945171-23945350,23949213-23949452,23985279-23985458
SAV1	salvador,WW45,WWP4	HGNC:17795	60485	chr14	1.2	1	Cancer Papers(1)	1	TCGA_PRENCC	85	0.1	FALSE	0	0	50634074-50634253,50635164-50635403,50640702-50640941,50644729-50645028,50665159-50665638,50667321-50667560,50667831-50668010	51100792-51100971,51101882-51102121,51107420-51107659,51111447-51111746,51131877-51132356,51134039-51134278,51134549-51134728
SBDS	CGI-97,FLJ10917,SDS,SWDS	HGNC:19440	51119	chr7	0.8	3	Rahman cancer gene list, TCGA_GC_MSS(2), COSMIC cancer gene census	0		98	-0.51	TRUE	2	0	66988315-66988554,66991099-66991338,66993197-66993436,66994157-66994396,66995232-66995471	66453302-66453541,66456086-66456325,66458184-66458423,66459144-66459383,66460219-66460458
SDHA	FP,SDH2,SDHF	HGNC:10680	6389	chr5	2	3	Rahman cancer gene list, TCGA_GC_MSS(4), COSMIC cancer gene census	0		98	0.32	TRUE	4	0	218271-218450,220199-220378,223435-223614,224321-224560,225371-225610,225845-226084,228139-228378,230818-231057,233441-233680,235122-235361,236394-236633,240297-240536,250928-251167,251283-251522,254312-254551,256287-256466	218386-218565,220314-220493,223550-223729,224436-224675,225486-225725,225960-226199,228254-228493,230933-231172,233556-233795,235237-235476,236509-236748,240412-240651,251043-251282,251398-251637,254427-254666,256402-256581
[truncated: 153 more rows]

## Sheet: Papers
Paper Title	Paper Title Abbr	Paper Year	Link/doi	Cancer Type	Cancer Type Abbr	Cancer Subtype	Cancer Subtype Abbr	Type of Sequencing	Ngenes	nSigMuteGenes or Drivers	Source(s) in Paper	Notes
[truncated: 52 more rows]
