# Supplementary material for: Multiregional Sequencing Analysis Reveals Extensive Genetic Heterogeneity in Gastric Tumors from Latinos
Source: Cancer Res Commun. 2022 Nov 28;2(11):1487–96. doi: 10.1158/2767-9764.CRC-22-0149 (PMC10035402; doi:10.1158/2767-9764.CRC-22-0149)
Supplement: Supplementary Data File S2 — Spreadsheet of sample mean sequencing depths [file crc-22-0149-s02.xlsx]

## Sheet: MeanDepth
#	Person ID	Biopsy Type	Biopsy ID	Mean Biopsy Depth at Target Regions
1	I_26163	NORMAL	I_26163-N	157
2	I_26163	TUMOR	I_26163-T1	297
3	I_26163	TUMOR	I_26163-T2	217
4	I_9709	NORMAL	I_9709-N	305
5	I_9709	TUMOR	I_9709-T1	318
6	I_9709	TUMOR	I_9709-T2	360
7	I_9709	TUMOR	I_9709-T4	294
8	I_10845	NORMAL	I_10845-N	126
9	I_10845	TUMOR	I_10845-T1	338
10	I_10845	TUMOR	I_10845-T2	293
11	I_10845	TUMOR	I_10845-T3	322
12	I_10845	TUMOR	I_10845-T4	409
13	I_8012	NORMAL	I_8012-N	239
14	I_8012	TUMOR	I_8012-T1	258
15	I_8012	TUMOR	I_8012-T2	254
16	I_8012	TUMOR	I_8012-T3	356
17	I_8012	TUMOR	I_8012-T4	412
18	I_13137	NORMAL	I_13137-N	190
19	I_13137	TUMOR	I_13137-T1	265
20	I_13137	TUMOR	I_13137-T2	236
21	I_20447	NORMAL	I_20447-N	213
22	I_20447	TUMOR	I_20447-T1	248
23	I_20447	TUMOR	I_20447-T2	268
24	I_26166	NORMAL	I_26166-N	143
25	I_26166	TUMOR	I_26166-T1	294
26	I_26166	TUMOR	I_26166-T2	268
27	I_26166	TUMOR	I_26166-T3	261
28	I_26166	TUMOR	I_26166-T4	268
29	I_26171	NORMAL	I_26171-N	191
30	I_26171	TUMOR	I_26171-T1	321
31	I_26171	TUMOR	I_26171-T2	381
32	I_26171	TUMOR	I_26171-T3	329
33	I_26171	TUMOR	I_26171-T4	319
34	I_26175	NORMAL	I_26175-N	171
35	I_26175	TUMOR	I_26175-T1	319
36	I_26175	TUMOR	I_26175-T2	344
37	I_26175	TUMOR	I_26175-T3	347
38	I_26175	TUMOR	I_26175-T4	307
39	I_26181	NORMAL	I_26181-N	204
40	I_26181	TUMOR	I_26181-T1	329
41	I_26181	TUMOR	I_26181-T2	332
42	I_26181	TUMOR	I_26181-T3	349
43	I_26181	TUMOR	I_26181-T4	350
44	I_7245	NORMAL	I_7245-N	177
45	I_7245	TUMOR	I_7245-T1	157
46	I_7245	TUMOR	I_7245-T2	380
47	I_7245	TUMOR	I_7245-T3	333
48	I_7245	TUMOR	I_7245-T4	195
49	I_9296	NORMAL	I_9296-N	208
50	I_9296	TUMOR	I_9296-T1	334
51	I_9296	TUMOR	I_9296-T2	346
52	I_9296	TUMOR	I_9296-T3	286
53	I_9296	TUMOR	I_9296-T4	252
54	I_9296	TUMOR	I_9296-T5	238
55	I_3755	NORMAL	I_3755-N	362
56	I_3755	TUMOR	I_3755-T1	557
57	I_3755	TUMOR	I_3755-T2	452
58	I_3755	TUMOR	I_3755-T3	627
59	I_3755	TUMOR	I_3755-T4	270
60	I_8164	NORMAL	I_8164-N	220
61	I_8164	TUMOR	I_8164-T1	272
62	I_8164	TUMOR	I_8164-T2	228
63	I_8164	TUMOR	I_8164-T3	323
64	I_8164	TUMOR	I_8164-T4	216
65	I_9297	NORMAL	I_9297-N	345
66	I_9297	TUMOR	I_9297-T1	363
67	I_9297	TUMOR	I_9297-T2	274
68	I_9297	TUMOR	I_9297-T3	242
69	I_9297	TUMOR	I_9297-T4	309
70	I_9278	NORMAL	I_9278-N	235
71	I_9278	TUMOR	I_9278-T1	252
72	I_9278	TUMOR	I_9278-T2	295
73	I_9278	TUMOR	I_9278-T3	317
74	I_9278	TUMOR	I_9278-T4	283
75	I_12808	NORMAL	I_12808-N	301
76	I_12808	TUMOR	I_12808-T1	427
77	I_12808	TUMOR	I_12808-T2	395
78	I_12808	TUMOR	I_12808-T3	159
79	I_12808	TUMOR	I_12808-T4	462
80	I_13139	NORMAL	I_13139-N	352
81	I_13139	TUMOR	I_13139-T1	677
82	I_13139	TUMOR	I_13139-T2	640
83	I_13148	NORMAL	I_13148-N	172
84	I_13148	TUMOR	I_13148-T1	292
85	I_13148	TUMOR	I_13148-T2	416
86	I_13148	TUMOR	I_13148-T3	234
87	I_13148	TUMOR	I_13148-T4	406
88	I_26167	NORMAL	I_26167-N	162
89	I_26167	TUMOR	I_26167-T1	314
90	I_26167	TUMOR	I_26167-T2	327
91	I_26169	NORMAL	I_26169-N	168
92	I_26169	TUMOR	I_26169-T1	267
93	I_26169	TUMOR	I_26169-T2	309
94	I_26169	TUMOR	I_26169-T3	301
95	I_26169	TUMOR	I_26169-T4	326
96	I_26172	NORMAL	I_26172-N	183
97	I_26172	TUMOR	I_26172-T1	232
98	I_26172	TUMOR	I_26172-T2	313
99	I_26172	TUMOR	I_26172-T3	208
100	I_26172	TUMOR	I_26172-T4	289
101	I_26180	NORMAL	I_26180-N	167
102	I_26180	TUMOR	I_26180-T2	340
103	I_26180	TUMOR	I_26180-T3	271
104	I_26180	TUMOR	I_26180-T4	335
105	I_6579	NORMAL	I_6579-N	236
106	I_6579	TUMOR	I_6579-T2	198
107	I_6579	TUMOR	I_6579-T3	230
108	I_6579	TUMOR	I_6579-T4	312
109	I_9710	NORMAL	I_9710-N	228
110	I_9710	TUMOR	I_9710-T1	304
111	I_9710	TUMOR	I_9710-T2	338
112	I_9710	TUMOR	I_9710-T3	302
113	I_9710	TUMOR	I_9710-T4	282
114	I_19343	NORMAL	I_19343-N	218
115	I_19343	TUMOR	I_19343-T1	320
116	I_19343	TUMOR	I_19343-T2	203
117	I_19343	TUMOR	I_19343-T3	282
118	I_9299	NORMAL	I_9299-N	181
119	I_9299	TUMOR	I_9299-T1	309
120	I_9299	TUMOR	I_9299-T2	365
121	I_9299	TUMOR	I_9299-T3	279
122	I_9299	TUMOR	I_9299-T4	272
123	I_9299	TUMOR	I_9299-T5	358
124	I_9715	NORMAL	I_9715-N	145
125	I_9715	TUMOR	I_9715-T1	430
126	I_9715	TUMOR	I_9715-T2	211
127	I_9715	TUMOR	I_9715-T3	605
128	I_9715	TUMOR	I_9715-T4	242
129	I_11981	NORMAL	I_11981-N	280
130	I_11981	TUMOR	I_11981-T1	445
131	I_11981	TUMOR	I_11981-T2	451
132	I_11981	TUMOR	I_11981-T3	416
133	I_11981	TUMOR	I_11981-T4	390
134	I_11981	TUMOR	I_11981-T5	403
135	I_13141	NORMAL	I_13141-N	331
136	I_13141	TUMOR	I_13141-T1	569
137	I_13141	TUMOR	I_13141-T2	613
138	I_14885	NORMAL	I_14885-N	239
139	I_14885	TUMOR	I_14885-T1	441
140	I_14885	TUMOR	I_14885-T2	367
141	I_14885	TUMOR	I_14885-T3	441
142	I_14885	TUMOR	I_14885-T4	434
143	I_19344	NORMAL	I_19344-N	293
144	I_19344	TUMOR	I_19344-T1	443
145	I_19344	TUMOR	I_19344-T2	318
146	I_19344	TUMOR	I_19344-T3	485
147	I_19344	TUMOR	I_19344-T4	364
148	AVERAGE	NORMAL	NORMALS	223
149	AVERAGE	TUMOR	TUMORS	334
150	AVERAGE	BOTH	ALL	310
