# Supplementary material for: Multiregional Sequencing Analysis Reveals Extensive Genetic Heterogeneity in Gastric Tumors from Latinos
Source: Cancer Res Commun. 2022 Nov 28;2(11):1487–96. doi: 10.1158/2767-9764.CRC-22-0149 (PMC10035402; doi:10.1158/2767-9764.CRC-22-0149)
Supplement: Supplementary Data File S3 — Spreadsheet of counts of patients with SNV/indel mutations in each gene [file crc-22-0149-s03.xlsx]

## Sheet: Data_Dictionary
Data dictionary for the following two tabs in file "SNVmutationCountsInPatients.xlsx"
This file describes the number of patients with somatic SNV and indel mutations in our study found, including a breakdown by clonality
Tab	Column Name	Description
Brief_Summary
	Gene	Name of gene containing mutations
	#MSEQ PTS Mut	Number of patient in this study that had one or more non-silent SNV/indel mutations in the gene
	#MSEQ PTS Clonal	Number of patient in this study with CLONAL (all biopsies of the patient) non-silent SNV/indel mutations in the gene
	#MSEQ PTS Subclonal	Number of patient in this study with SUBCLONAL (more than one but not all biopsies of the patient) non-silent SNV/indel mutations in the gene
	#MSEQ PTS Private	Number of patient in this study with PRIVATE (one biopsy only) non-silent SNV/indel mutations in the gene
	%TCGA PTS Mut	Percent of TCGA GC study's patients that had one or more non-silent SNV/indel mutations in the gene
Full_Comparison
GNB1	Gene	Name of gene containing mutations
No	Is TCGA MSS	"Yes" if gene was significantly recurrently mutated in MSS patients in the TCGA GC study, else "No"
No	Is TCGA MSI	Likewise, but for MSI patients
Yes	In LCC Panel	"Yes" if gene is in pan-cancer panel used in this study, "No" if not (most are)
No	Is Chr XY	"Yes" if gene is on a sex chromosome, "No" if not
0.35	%TCGA PTS Mut	Percent of patients in TCGA GC study that had one or more non-silent SNV/indel mutations in the gene
3.1	%MSEQ PTS Mut	Same but for this study.
0	%MSEQ PTS Clonal	Same, counting only CLONAL (all biopsies of patient) mutations
0	%MSEQ PTS Subclonal	Same, counting only SUBCLONAL (more than one but not all biopsies of the patient) mutations
3.1	%MSEQ PTS Private	Same, counting only PRIVATE (one biopsy only) mutations
0	%TCGA MSS Mut	Percent of MSS patients in TCGA GC study that had one or more non-silent SNV/indel mutations in the gene
3.6	%MSEQ MSS Mut	Same but for this study.
0	%MSEQ MSS Clonal	Same, counting only CLONAL mutations
0	%MSEQ MSS Subclonal	Same, counting only SUBCLONAL mutations
3.6	%MSEQ MSS Private	Same, counting only PRIVATE mutations
1.6	%TCGA MSI Mut	Percent of MSI patients in TCGA GC study that had one or more non-silent SNV/indel mutations in the gene
0	%MSEQ MSI Mut	Same but for this study.
0	%MSEQ MSI Clonal	Same, counting only CLONAL mutations
0	%MSEQ MSI Subclonal	Same, counting only SUBCLONAL mutations
0	%MSEQ MSI Private	Same, counting only PRIVATE mutations
1	#TCGA PTS Mut	Number of patients in TCGA GC study that had one or more non-silent SNV/indel mutations in the gene
1	#MSEQ PTS Mut	Same but for this study.
0	#MSEQ PTS Clonal	Same, counting only CLONAL (all biopsies of patient) mutations
0	#MSEQ PTS Subclonal	Same, counting only SUBCLONAL (more than one but not all biopsies of the patient) mutations
1	#MSEQ PTS Private	Same, counting only PRIVATE (one biopsy only) mutations
0	#TCGA MSS Mut	Number of MSS patients in TCGA GC study that had one or more non-silent SNV/indel mutations in the gene
1	#MSEQ MSS Mut	Same but for this study.
0	#MSEQ MSS Clonal	Same, counting only CLONAL mutations
0	#MSEQ MSS Subclonal	Same, counting only SUBCLONAL mutations
1	#MSEQ MSS Private	Same, counting only PRIVATE mutations
1	#TCGA MSI Mut	Number of MSI patients in TCGA GC study that had one or more non-silent SNV/indel mutations in the gene
0	#MSEQ MSI Mut	Same but for this study.
0	#MSEQ MSI Clonal	Same, counting only CLONAL mutations
0	#MSEQ MSI Subclonal	Same, counting only SUBCLONAL mutations
0	#MSEQ MSI Private	Same, counting only PRIVATE mutations
		Supplementary Table 5: Number of non-silent SNV/indel mutations in all cancer panel genes, including separate counts for all, clonal, subclonal, and private mutations. There are two sheets. The first is a brief summary of the information, with the first five columns the same as in Supplementary Table 4. The last five columns give the number of cases in the project that had a non-silent (clonal, s…

## Sheet: Brief_Summary
Gene	#MSEQ PTS Mut	#MSEQ PTS Clonal	#MSEQ PTS Subclonal	#MSEQ PTS Private	%TCGA PTS Mut
GNB1	1	0	0	1	0.35
MTOR	3	2	0	1	5.9
PRDM2	3	0	0	3	3.1
SPEN	3	1	1	1	6.2
KDM1A	1	0	0	1	0.35
CNKSR1	1	1	0	0	0.69
ARID1A	6	5	0	2	21
MACF1	4	2	0	3	6.6
RAD54L	2	1	0	1	0.35
CDKN2C	1	1	0	0	0
DPYD	1	0	0	1	3.5
LRIG2	2	1	0	1	1.4
CSDE1	2	1	0	1	1
NOTCH2	1	1	0	0	5.9
NUP210L	2	1	0	1	2.1
KCNN3	1	0	0	1	0
CD1D	1	0	1	0	2.1
B4GALT3	1	0	0	1	0.69
F5	3	1	2	0	3.1
CACNA1E	6	2	1	4	8.7
HMCN1	5	1	1	3	17
PTGS2	1	0	1	0	1.4
BRINP3	1	0	1	0	3.8
CDC73	1	0	0	1	2.1
ASPM	3	1	1	1	4.5
ELF3	2	1	0	1	3.1
IRF6	1	1	0	0	1
PTPN14	1	1	0	0	1.7
EXO1	2	2	0	0	2.8
NLRP3	2	1	0	1	2.1
TDRD15	4	0	2	2	0
DNMT3A	2	0	0	2	1.4
ASXL2	1	0	0	1	1.7
PLB1	1	0	1	0	1
ALK	4	2	0	2	2.8
SOS1	1	0	0	1	1
MAP4K3	1	0	0	1	0.35
MSH2	1	0	0	1	0.35
MSH6	4	0	0	4	2.4
TMEM127	1	0	1	0	0.69
REV1	2	1	0	2	1.4
EDAR	2	0	0	2	1.7
IWS1	2	1	0	1	1.4
TNFAIP6	2	2	0	0	0.69
NEB	4	2	2	0	7.6
XIRP2	4	0	0	4	10
ABCB11	1	1	0	0	1
ITGA4	1	1	0	0	1.7
FSIP2	4	3	0	1	0
SF3B1	1	1	0	0	1.4
CASP8	2	1	0	1	3.8
ERBB4	2	2	0	0	9
XRCC5	1	0	1	0	1.7
COL6A3	3	1	0	2	4.2
HDAC4	1	0	1	1	2.1
OGG1	1	0	0	1	1
ACVR2B	1	1	0	0	0.69
CTNNB1	5	2	1	3	4.5
SETD2	2	1	1	0	3.8
PTPN23	4	0	0	4	2.4
COL7A1	1	0	1	0	4.2
RHOA	2	1	0	1	5.5
GNAI2	1	0	0	1	0.35
DNAH12	2	1	0	2	0.69
MITF	2	1	0	1	1.7
EPHA3	4	1	0	3	4.8
CBLB	2	0	1	1	0
ZBTB20	3	3	0	0	3.1
COL6A5	2	0	1	1	0
PIK3CB	1	0	1	0	1.4
ATR	3	1	1	1	3.5
MECOM	2	0	1	2	2.8
PIK3CA	3	2	2	1	16
CHRD	3	0	0	3	1
TP63	1	0	1	0	2.1
RNF168	1	0	0	1	0.69
LIMCH1	2	0	0	2	2.1
KDR	1	1	0	0	2.1
HELQ	2	1	0	1	2.8
KLHL8	1	0	1	0	2.1
TET2	1	1	0	0	1.4
FAT4	6	3	1	2	18
GRIA2	1	0	0	1	5.2
IRF2	2	1	0	1	3.5
FAT1	5	0	1	4	6.6
TRIO	1	1	0	0	5.2
IL7R	1	0	0	1	1.4
NIPBL	2	1	0	1	4.5
LIFR	1	0	1	0	1.7
HCN1	2	1	0	1	3.8
PIK3R1	2	0	1	1	1.4
APC	5	4	1	1	7.3
FBN2	1	0	0	1	5.2
RAD50	2	1	0	1	1
PCDHA1	2	2	0	0	6.6
TCERG1	1	0	0	1	1.7
DOCK2	2	0	2	0	5.2
NSD1	2	0	1	1	3.8
FLT4	1	1	0	0	4.8
IRF4	1	1	0	0	1
KIF13A	5	0	0	5	3.1
KDM1B	1	1	0	0	0.69
H2BC5	1	0	0	1	0.69
H4C5	1	0	0	1	1
FANCE	1	0	0	1	0.35
CDKN1A	1	0	1	0	0.35
EYS	4	2	0	2	4.5
ZNF292	2	1	0	1	3.1
REV3L	1	0	0	1	4.8
EYA4	2	1	0	1	2.8
MYB	1	0	0	1	1
MAP7	2	1	0	1	0.35
TNFAIP3	2	1	0	1	1.7
ECT2L	1	0	0	1	0.35
ESR1	3	2	0	1	1
SYNE1	12	7	3	5	21
ARID1B	2	1	1	0	8
EZR	1	0	0	1	1.4
QKI	1	0	1	0	1.4
AFDN	4	0	1	3	3.5
SDK1	2	1	0	1	5.2
RAC1	1	1	0	1	0
NFE2L3	1	0	0	1	0.69
DDC	1	0	0	1	0.69
EGFR	2	1	1	0	2.1
GUSB	1	0	0	1	1
PCLO	2	1	0	2	17
SLC25A13	1	0	0	1	1.4
EPHB4	1	0	0	1	1
MUC17	1	0	1	0	2.1
CUX1	2	1	0	2	4.5
KMT2E	3	2	0	1	3.5
PIK3CG	1	0	1	0	4.2
SLC26A3	1	1	0	0	1.7
RBM28	1	0	0	1	1.7
BRAF	2	0	2	0	2.4
CUL1	1	0	1	0	4.5
NOS3	1	1	0	0	1.4
KMT2C	1	1	0	1	12
DLC1	3	0	0	3	5.5
WRN	2	0	0	2	2.8
SOX17	1	1	0	0	1.4
PREX2	5	2	1	3	8.7
TRPA1	2	1	0	1	5.5
ANGPT1	2	1	0	1	1
CSMD3	4	2	0	2	19
ATAD2	3	1	1	1	3.5
NDUFB9	2	0	0	2	0
TG	6	4	0	2	7.3
EPPK1	2	1	0	2	2.4
RECQL4	1	0	0	1	1.4
DOCK8	1	0	0	1	2.4
BNC2	1	1	0	0	6.6
CDKN2A	2	1	0	1	3.5
TEK	1	0	1	0	2.8
ACO1	1	0	1	0	1.4
FANCG	1	0	0	1	1
VPS13A	2	1	0	1	6.9
HNRNPK	1	0	0	1	1
DAPK1	1	1	0	0	2.8
PTCH1	2	1	0	1	3.1
TGFBR1	1	0	0	1	0.69
ECPAS	1	0	0	1	1.4
TLR4	1	0	0	1	5.5
PTGS1	1	0	0	1	2.1
TSC1	1	0	0	1	0.35
RXRA	1	0	0	1	0.35
COL5A1	4	2	2	0	5.2
NOTCH1	3	1	0	2	3.5
FAM166A	1	1	0	0	0.35
LARP4B	1	1	0	0	1
GATA3	1	0	0	1	3.5
FRMD4A	2	1	0	1	0.69
NRP1	1	0	0	1	1.7
RET	1	0	0	1	2.1
ANK3	2	1	0	1	8
ARID5B	2	0	0	2	2.1
SMC3	1	1	0	0	2.1
TCF7L2	4	2	0	2	2.8
FGFR2	1	0	0	1	2.4
DMBT1	1	1	0	0	1.4
BCCIP	1	0	0	1	0
MKI67	3	0	1	2	2.4
CYP2E1	2	1	0	1	0.69
MUC5AC	2	0	1	1	1
MUC5B	2	0	0	2	3.5
EXT2	1	1	0	0	1
FEN1	1	0	0	1	1
EMSY	2	0	1	1	1
FAT3	4	1	1	3	12
MRE11	1	0	0	1	0.35
SESN3	1	1	0	0	0.69
PGR	1	1	0	0	2.8
ATM	4	2	1	2	6.2
CADM1	1	0	0	1	3.5
KMT2A	3	0	2	1	6.9
HMBS	1	0	0	1	0.35
RAD52	1	0	0	1	0
VWF	1	0	0	1	3.8
CHD4	1	0	0	1	5.5
EMG1	1	0	0	1	1
A2M	3	1	1	1	3.5
CDKN1B	1	0	0	1	0
PIK3C2G	1	0	0	1	0.35
RECQL	1	1	0	0	0.69
KRAS	4	2	1	1	2.4
LRRK2	2	2	0	0	8.7
ARID2	1	0	0	1	5.5
PCED1B	2	1	0	1	2.1
KMT2D	3	1	1	2	11
KRT5	2	0	0	2	1
ITGB7	1	0	1	0	0.69
ERBB3	2	1	1	0	9.3
SMARCC2	1	1	0	0	2.4
ATP5F1B	1	0	0	1	2.1
LRP1	6	2	2	2	5.9
NAV3	3	1	1	1	7.6
NTN4	1	0	0	1	0.69
APAF1	2	0	0	2	1
GNPTAB	1	0	0	1	1.7
GLT8D2	1	1	0	0	1
BRAP	1	1	0	0	1
NAA25	2	0	0	2	4.2
TBX3	2	0	0	2	1
NOS1	6	1	1	4	4.2
HPD	1	0	1	0	0
CLIP1	1	0	1	0	3.1
DNAH10	1	0	0	1	5.5
SACS	2	0	1	1	11
PARP4	2	1	1	0	2.1
BRCA2	5	2	1	4	5.9
KLF5	1	0	0	1	0.69
EDNRB	1	0	1	0	5.2
SLITRK6	1	0	0	1	6.2
BIVM-ERCC5	3	0	0	3	0.69
ERCC5	3	0	0	3	0.69
BIVM	3	0	0	3	0.69
CHD8	1	0	0	1	2.1
MMP14	1	0	0	1	1.7
MYH6	1	0	0	1	5.5
RAD51B	2	0	0	2	0
DICER1	1	0	0	1	2.4
AKT1	1	1	0	0	0.69
THBS1	3	1	0	3	4.2
TCF12	1	1	0	0	1.4
RNF111	3	2	1	1	2.4
CCNB2	1	0	0	1	0
ACAN	2	0	1	1	3.1
FANCI	1	1	0	0	1.4
ANPEP	1	1	0	0	1
IDH2	2	0	0	2	0.35
IGF1R	2	0	0	2	1.7
AXIN1	2	1	0	1	1.4
CLCN7	1	0	0	1	0.35
TSC2	1	0	0	1	2.1
CREBBP	2	0	0	2	6.6
SEPTIN12	1	0	0	1	0.35
PALB2	2	1	1	2	1.7
RBBP6	2	0	0	2	1.7
MVP	1	0	1	0	0.35
SRCAP	3	1	1	1	5.5
CYLD	1	0	0	1	2.1
MMP2	1	1	1	0	1
CDH11	2	1	0	1	5.9
FHOD1	2	0	0	2	0.69
CTCF	3	1	0	2	2.1
CDH3	1	0	0	1	1
CDH1	7	5	0	2	8.3
ZFHX3	4	2	1	2	5.9
PLCG2	1	1	0	0	2.4
FANCA	1	1	0	0	1.7
GPS2	2	0	0	2	0.69
TP53	9	7	0	2	29
MAP2K4	1	1	0	0	1.4
MYOCD	2	0	0	2	2.4
FLCN	1	0	0	1	1
TOP3A	1	0	0	1	1
NF1	3	0	1	2	3.8
CDK12	3	2	1	0	4.5
ERBB2	1	1	0	0	3.8
KRT15	1	0	0	1	0.35
KAT2A	1	0	1	0	1
STAT3	2	1	0	1	1.4
EZH1	1	0	1	0	1.4
BRCA1	1	0	1	0	2.8
CDC27	3	2	1	0	0.35
SPOP	1	0	1	0	1
EME1	1	1	0	0	0.35
MPO	1	1	0	0	1
RNF43	2	1	0	1	5.9
PPM1D	1	1	0	0	1
CD79B	1	0	1	0	0.35
GNA13	1	1	0	0	1.4
AXIN2	4	0	0	4	0.35
PRKCA	1	0	0	1	0.69
RECQL5	1	0	0	1	1.7
RHBDF2	1	0	1	0	0
DNAH17	3	2	0	2	2.1
FASN	5	2	0	3	2.4
SETBP1	1	1	0	0	7.6
DCC	3	1	0	2	7.3
ALPK2	3	2	0	1	2.1
STK11	2	0	0	2	0.35
KDM4B	3	1	1	1	2.1
PTPRS	1	0	0	1	5.2
MUC16	13	6	2	6	22
KEAP1	1	0	0	1	1
SMARCA4	2	0	0	2	4.5
SWSAP1	1	0	0	1	0
KMT2B	3	1	1	1	4.5
AKT2	1	0	0	1	2.1
PRX	1	0	0	1	1.7
AXL	3	1	1	1	2.4
CIC	2	0	2	1	4.8
XRCC1	2	0	1	1	0.69
ARHGAP35	1	1	0	0	2.4
POLD1	2	1	0	1	1.4
PPP2R1A	1	0	1	0	2.8
FOXA2	1	0	1	0	0.35
ASXL1	2	1	0	1	2.8
MMP9	2	0	0	2	3.8
NCOA3	3	0	0	3	2.4
TSHZ2	3	1	1	1	4.2
GNAS	4	1	1	3	5.2
LAMA5	3	0	1	2	3.1
RTEL1	4	2	0	2	0.35
COL18A1	5	1	0	4	0.69
LZTR1	1	0	0	1	1
NF2	2	0	0	2	0.69
EP300	2	0	1	1	4.5
EPHA2	2	2	0	0	4.8
SETDB1	1	0	1	0	3.5
TMEM63A	1	1	0	0	2.8
IL1RL1	1	0	0	1	0.69
ACVR2A	1	1	0	0	2.8
MLH1	1	1	0	0	1.7
BAP1	2	0	1	1	1.7
PBRM1	2	1	0	1	4.5
CP	2	1	0	1	1
TBL1XR1	1	1	0	0	0
FBXW7	1	1	0	0	7.3
MIER3	1	0	1	0	0.69
XRCC2	1	1	0	0	0.35
FZD3	1	1	0	0	1
FAS	1	1	0	0	1
IPO7	1	1	0	0	1.7
ACVR1B	1	0	0	1	3.1
MVK	1	0	0	1	3.8
GPC6	1	1	0	0	2.8
ING1	1	0	0	1	0.35
MLH3	1	0	1	0	0.69
MGA	2	1	0	1	6.2
SOX9	2	1	1	0	2.8
RBBP8	2	1	0	1	2.1
SMAD4	1	0	0	1	7.3
LMAN1	1	0	0	1	0.35
DOT1L	1	0	1	0	2.4

## Sheet: Full_Comparison
Gene	Is TCGA MSS	Is TCGA MSI	In LCC Panel	Is Chr XY	%TCGA PTS Mut	%MSEQ PTS Mut	%MSEQ PTS Clonal	%MSEQ PTS Subclonal	%MSEQ PTS Private	%TCGA MSS Mut	%MSEQ MSS Mut	%MSEQ MSS Clonal	%MSEQ MSS Subclonal	%MSEQ MSS Private	%TCGA MSI Mut	%MSEQ MSI Mut	%MSEQ MSI Clonal	%MSEQ MSI Subclonal	%MSEQ MSI Private	#TCGA PTS Mut	#MSEQ PTS Mut	#MSEQ PTS Clonal	#MSEQ PTS Subclonal	#MSEQ PTS Private	#TCGA MSS Mut	#MSEQ MSS Mut	#MSEQ MSS Clonal	#MSEQ MSS Subclonal	#MSEQ MSS Private	#TCGA MSI Mut	#MSEQ MSI Mut	#MSEQ MSI Clonal	#MSEQ MSI Subclonal	#MSEQ MSI Private
GNB1	No	No	Yes	No	0.35	3.1	0	0	3.1	0	3.6	0	0	3.6	1.6	0	0	0	0	1	1	0	0	1	0	1	0	0	1	1	0	0	0	0
MTOR	No	No	Yes	No	5.9	9.4	6.2	0	3.1	0.89	7.1	3.6	0	3.6	23	25	25	0	0	17	3	2	0	1	2	2	1	0	1	15	1	1	0	0
PRDM2	No	No	Yes	No	3.1	9.4	0	0	9.4	0.44	7.1	0	0	7.1	12	25	0	0	25	9	3	0	0	3	1	2	0	0	2	8	1	0	0	1
SPEN	No	No	Yes	No	6.2	9.4	3.1	3.1	3.1	2.2	0	0	0	0	20	75	25	25	25	18	3	1	1	1	5	0	0	0	0	13	3	1	1	1
KDM1A	No	No	Yes	No	0.35	3.1	0	0	3.1	0	3.6	0	0	3.6	1.6	0	0	0	0	1	1	0	0	1	0	1	0	0	1	1	0	0	0	0
CNKSR1	No	No	Yes	No	0.69	3.1	3.1	0	0	0	3.6	3.6	0	0	3.1	0	0	0	0	2	1	1	0	0	0	1	1	0	0	2	0	0	0	0
ARID1A	Yes	Yes	Yes	No	21	19	16	0	6.2	12	11	7.1	0	3.6	53	75	75	0	25	61	6	5	0	2	27	3	2	0	1	34	3	3	0	1
MACF1	Yes	No	Yes	No	6.6	12	6.2	0	9.4	1.8	7.1	0	0	7.1	23	50	50	0	25	19	4	2	0	3	4	2	0	0	2	15	2	2	0	1
RAD54L	No	No	Yes	No	0.35	6.2	3.1	0	3.1	0	0	0	0	0	1.6	50	25	0	25	1	2	1	0	1	0	0	0	0	0	1	2	1	0	1
CDKN2C	No	No	Yes	No	0	3.1	3.1	0	0	0	0	0	0	0	0	25	25	0	0	0	1	1	0	0	0	0	0	0	0	0	1	1	0	0
DPYD	No	No	Yes	No	3.5	3.1	0	0	3.1	2.7	3.6	0	0	3.6	6.2	0	0	0	0	10	1	0	0	1	6	1	0	0	1	4	0	0	0	0
LRIG2	No	No	Yes	No	1.4	6.2	3.1	0	3.1	0.89	3.6	0	0	3.6	3.1	25	25	0	0	4	2	1	0	1	2	1	0	0	1	2	1	1	0	0
CSDE1	No	No	Yes	No	1	6.2	3.1	0	3.1	0.44	7.1	3.6	0	3.6	3.1	0	0	0	0	3	2	1	0	1	1	2	1	0	1	2	0	0	0	0
NOTCH2	No	No	Yes	No	5.9	3.1	3.1	0	0	1.8	0	0	0	0	20	25	25	0	0	17	1	1	0	0	4	0	0	0	0	13	1	1	0	0
NUP210L	No	No	Yes	No	2.1	6.2	3.1	0	3.1	0.89	0	0	0	0	6.2	50	25	0	25	6	2	1	0	1	2	0	0	0	0	4	2	1	0	1
KCNN3	No	No	Yes	No	0	3.1	0	0	3.1	0	3.6	0	0	3.6	0	0	0	0	0	0	1	0	0	1	0	1	0	0	1	0	0	0	0	0
CD1D	No	No	Yes	No	2.1	3.1	0	3.1	0	0.89	3.6	0	3.6	0	6.2	0	0	0	0	6	1	0	1	0	2	1	0	1	0	4	0	0	0	0
B4GALT3	No	No	Yes	No	0.69	3.1	0	0	3.1	0	3.6	0	0	3.6	3.1	0	0	0	0	2	1	0	0	1	0	1	0	0	1	2	0	0	0	0
F5	No	No	Yes	No	3.1	9.4	3.1	6.2	0	1.3	3.6	0	3.6	0	9.4	50	25	25	0	9	3	1	2	0	3	1	0	1	0	6	2	1	1	0
CACNA1E	No	No	Yes	No	8.7	19	6.2	3.1	12	3.6	18	3.6	3.6	11	27	25	25	0	25	25	6	2	1	4	8	5	1	1	3	17	1	1	0	1
HMCN1	No	No	Yes	No	17	16	3.1	3.1	9.4	11	18	3.6	3.6	11	36	0	0	0	0	48	5	1	1	3	25	5	1	1	3	23	0	0	0	0
PTGS2	No	No	Yes	No	1.4	3.1	0	3.1	0	0.89	3.6	0	3.6	0	3.1	0	0	0	0	4	1	0	1	0	2	1	0	1	0	2	0	0	0	0
BRINP3	No	No	Yes	No	3.8	3.1	0	3.1	0	3.1	3.6	0	3.6	0	6.2	0	0	0	0	11	1	0	1	0	7	1	0	1	0	4	0	0	0	0
CDC73	No	No	Yes	No	2.1	3.1	0	0	3.1	0.89	3.6	0	0	3.6	6.2	0	0	0	0	6	1	0	0	1	2	1	0	0	1	4	0	0	0	0
ASPM	No	No	Yes	No	4.5	9.4	3.1	3.1	3.1	2.2	3.6	0	3.6	0	12	50	25	0	25	13	3	1	1	1	5	1	0	1	0	8	2	1	0	1
ELF3	No	No	Yes	No	3.1	6.2	3.1	0	3.1	1.3	7.1	3.6	0	3.6	9.4	0	0	0	0	9	2	1	0	1	3	2	1	0	1	6	0	0	0	0
IRF6	No	No	Yes	No	1	3.1	3.1	0	0	0	3.6	3.6	0	0	4.7	0	0	0	0	3	1	1	0	0	0	1	1	0	0	3	0	0	0	0
PTPN14	No	No	Yes	No	1.7	3.1	3.1	0	0	0	0	0	0	0	7.8	25	25	0	0	5	1	1	0	0	0	0	0	0	0	5	1	1	0	0
EXO1	No	No	Yes	No	2.8	6.2	6.2	0	0	0.89	0	0	0	0	9.4	50	50	0	0	8	2	2	0	0	2	0	0	0	0	6	2	2	0	0
NLRP3	No	No	Yes	No	2.1	6.2	3.1	0	3.1	0.44	3.6	0	0	3.6	7.8	25	25	0	0	6	2	1	0	1	1	1	0	0	1	5	1	1	0	0
TDRD15	No	No	Yes	No	0	12	0	6.2	6.2	0	11	0	7.1	3.6	0	25	0	0	25	0	4	0	2	2	0	3	0	2	1	0	1	0	0	1
DNMT3A	No	No	Yes	No	1.4	6.2	0	0	6.2	0	3.6	0	0	3.6	6.2	25	0	0	25	4	2	0	0	2	0	1	0	0	1	4	1	0	0	1
ASXL2	No	No	Yes	No	1.7	3.1	0	0	3.1	0.44	3.6	0	0	3.6	6.2	0	0	0	0	5	1	0	0	1	1	1	0	0	1	4	0	0	0	0
PLB1	Yes	No	Yes	No	1	3.1	0	3.1	0	0.89	3.6	0	3.6	0	1.6	0	0	0	0	3	1	0	1	0	2	1	0	1	0	1	0	0	0	0
ALK	No	No	Yes	No	2.8	12	6.2	0	6.2	1.3	11	3.6	0	7.1	7.8	25	25	0	0	8	4	2	0	2	3	3	1	0	2	5	1	1	0	0
SOS1	No	No	Yes	No	1	3.1	0	0	3.1	0.89	0	0	0	0	1.6	25	0	0	25	3	1	0	0	1	2	0	0	0	0	1	1	0	0	1
MAP4K3	No	No	Yes	No	0.35	3.1	0	0	3.1	0	3.6	0	0	3.6	1.6	0	0	0	0	1	1	0	0	1	0	1	0	0	1	1	0	0	0	0
MSH2	No	No	Yes	No	0.35	3.1	0	0	3.1	0.44	3.6	0	0	3.6	0	0	0	0	0	1	1	0	0	1	1	1	0	0	1	0	0	0	0	0
MSH6	No	No	Yes	No	2.4	12	0	0	12	0.44	7.1	0	0	7.1	9.4	50	0	0	50	7	4	0	0	4	1	2	0	0	2	6	2	0	0	2
TMEM127	No	No	Yes	No	0.69	3.1	0	3.1	0	0.44	3.6	0	3.6	0	1.6	0	0	0	0	2	1	0	1	0	1	1	0	1	0	1	0	0	0	0
REV1	No	No	Yes	No	1.4	6.2	3.1	0	6.2	0	0	0	0	0	6.2	50	25	0	50	4	2	1	0	2	0	0	0	0	0	4	2	1	0	2
EDAR	No	No	Yes	No	1.7	6.2	0	0	6.2	0.89	0	0	0	0	4.7	50	0	0	50	5	2	0	0	2	2	0	0	0	0	3	2	0	0	2
IWS1	No	Yes	Yes	No	1.4	6.2	3.1	0	3.1	0.44	3.6	0	0	3.6	4.7	25	25	0	0	4	2	1	0	1	1	1	0	0	1	3	1	1	0	0
TNFAIP6	No	No	Yes	No	0.69	6.2	6.2	0	0	0	3.6	3.6	0	0	3.1	25	25	0	0	2	2	2	0	0	0	1	1	0	0	2	1	1	0	0
NEB	No	No	Yes	No	7.6	12	6.2	6.2	0	4	7.1	0	7.1	0	20	50	50	0	0	22	4	2	2	0	9	2	0	2	0	13	2	2	0	0
XIRP2	No	No	Yes	No	10	12	0	0	12	7.6	11	0	0	11	20	25	0	0	25	30	4	0	0	4	17	3	0	0	3	13	1	0	0	1
ABCB11	No	No	Yes	No	1	3.1	3.1	0	0	0.89	0	0	0	0	1.6	25	25	0	0	3	1	1	0	0	2	0	0	0	0	1	1	1	0	0
ITGA4	No	No	Yes	No	1.7	3.1	3.1	0	0	0.89	0	0	0	0	4.7	25	25	0	0	5	1	1	0	0	2	0	0	0	0	3	1	1	0	0
FSIP2	No	No	Yes	No	0	12	9.4	0	3.1	0	3.6	3.6	0	0	0	75	50	0	25	0	4	3	0	1	0	1	1	0	0	0	3	2	0	1
SF3B1	No	No	Yes	No	1.4	3.1	3.1	0	0	0.89	0	0	0	0	3.1	25	25	0	0	4	1	1	0	0	2	0	0	0	0	2	1	1	0	0
CASP8	No	No	Yes	No	3.8	6.2	3.1	0	3.1	0.89	0	0	0	0	14	50	25	0	25	11	2	1	0	1	2	0	0	0	0	9	2	1	0	1
ERBB4	No	No	Yes	No	9	6.2	6.2	0	0	6.2	7.1	7.1	0	0	19	0	0	0	0	26	2	2	0	0	14	2	2	0	0	12	0	0	0	0
XRCC5	No	No	Yes	No	1.7	3.1	0	3.1	0	2.2	0	0	0	0	0	25	0	25	0	5	1	0	1	0	5	0	0	0	0	0	1	0	1	0
COL6A3	No	No	Yes	No	4.2	9.4	3.1	0	6.2	2.2	3.6	3.6	0	0	11	50	0	0	50	12	3	1	0	2	5	1	1	0	0	7	2	0	0	2
HDAC4	No	Yes	Yes	No	2.1	3.1	0	3.1	3.1	0	0	0	0	0	9.4	25	0	25	25	6	1	0	1	1	0	0	0	0	0	6	1	0	1	1
OGG1	No	No	Yes	No	1	3.1	0	0	3.1	0.44	3.6	0	0	3.6	3.1	0	0	0	0	3	1	0	0	1	1	1	0	0	1	2	0	0	0	0
ACVR2B	No	No	Yes	No	0.69	3.1	3.1	0	0	0.44	0	0	0	0	1.6	25	25	0	0	2	1	1	0	0	1	0	0	0	0	1	1	1	0	0
CTNNB1	Yes	No	Yes	No	4.5	16	6.2	3.1	9.4	4	14	7.1	0	11	6.2	25	0	25	0	13	5	2	1	3	9	4	2	0	3	4	1	0	1	0
SETD2	No	No	Yes	No	3.8	6.2	3.1	3.1	0	1.3	0	0	0	0	12	50	25	25	0	11	2	1	1	0	3	0	0	0	0	8	2	1	1	0
PTPN23	No	Yes	Yes	No	2.4	12	0	0	12	0.44	7.1	0	0	7.1	9.4	50	0	0	50	7	4	0	0	4	1	2	0	0	2	6	2	0	0	2
COL7A1	No	No	Yes	No	4.2	3.1	0	3.1	0	0.44	3.6	0	3.6	0	17	0	0	0	0	12	1	0	1	0	1	1	0	1	0	11	0	0	0	0
RHOA	Yes	No	Yes	No	5.5	6.2	3.1	0	3.1	5.8	3.6	3.6	0	0	4.7	25	0	0	25	16	2	1	0	1	13	1	1	0	0	3	1	0	0	1
GNAI2	No	No	Yes	No	0.35	3.1	0	0	3.1	0	3.6	0	0	3.6	1.6	0	0	0	0	1	1	0	0	1	0	1	0	0	1	1	0	0	0	0
DNAH12	No	No	Yes	No	0.69	6.2	3.1	0	6.2	0.44	3.6	0	0	3.6	1.6	25	25	0	25	2	2	1	0	2	1	1	0	0	1	1	1	1	0	1
MITF	No	No	Yes	No	1.7	6.2	3.1	0	3.1	1.3	3.6	0	0	3.6	3.1	25	25	0	0	5	2	1	0	1	3	1	0	0	1	2	1	1	0	0
EPHA3	No	No	Yes	No	4.8	12	3.1	0	9.4	4	11	3.6	0	7.1	7.8	25	0	0	25	14	4	1	0	3	9	3	1	0	2	5	1	0	0	1
CBLB	No	No	Yes	No	0	6.2	0	3.1	3.1	0	0	0	0	0	0	50	0	25	25	0	2	0	1	1	0	0	0	0	0	0	2	0	1	1
ZBTB20	No	Yes	Yes	No	3.1	9.4	9.4	0	0	0.44	7.1	7.1	0	0	12	25	25	0	0	9	3	3	0	0	1	2	2	0	0	8	1	1	0	0
COL6A5	No	No	Yes	No	0	6.2	0	3.1	3.1	0	7.1	0	3.6	3.6	0	0	0	0	0	0	2	0	1	1	0	2	0	1	1	0	0	0	0	0
PIK3CB	No	No	Yes	No	1.4	3.1	0	3.1	0	0.89	0	0	0	0	3.1	25	0	25	0	4	1	0	1	0	2	0	0	0	0	2	1	0	1	0
ATR	No	No	Yes	No	3.5	9.4	3.1	3.1	3.1	1.3	11	3.6	3.6	3.6	11	0	0	0	0	10	3	1	1	1	3	3	1	1	1	7	0	0	0	0
MECOM	No	No	Yes	No	2.8	6.2	0	3.1	6.2	0.89	3.6	0	0	3.6	9.4	25	0	25	25	8	2	0	1	2	2	1	0	0	1	6	1	0	1	1
PIK3CA	Yes	Yes	Yes	No	16	9.4	6.2	6.2	3.1	11	3.6	0	3.6	0	33	50	50	25	25	46	3	2	2	1	25	1	0	1	0	21	2	2	1	1
CHRD	No	Yes	Yes	No	1	9.4	0	0	9.4	0	3.6	0	0	3.6	4.7	50	0	0	50	3	3	0	0	3	0	1	0	0	1	3	2	0	0	2
TP63	No	No	Yes	No	2.1	3.1	0	3.1	0	0.44	0	0	0	0	7.8	25	0	25	0	6	1	0	1	0	1	0	0	0	0	5	1	0	1	0
RNF168	No	No	Yes	No	0.69	3.1	0	0	3.1	0	0	0	0	0	3.1	25	0	0	25	2	1	0	0	1	0	0	0	0	0	2	1	0	0	1
LIMCH1	No	No	Yes	No	2.1	6.2	0	0	6.2	1.3	7.1	0	0	7.1	4.7	0	0	0	0	6	2	0	0	2	3	2	0	0	2	3	0	0	0	0
KDR	No	No	Yes	No	2.1	3.1	3.1	0	0	0.44	3.6	3.6	0	0	7.8	0	0	0	0	6	1	1	0	0	1	1	1	0	0	5	0	0	0	0
HELQ	No	No	Yes	No	2.8	6.2	3.1	0	3.1	0.44	3.6	0	0	3.6	11	25	25	0	0	8	2	1	0	1	1	1	0	0	1	7	1	1	0	0
KLHL8	No	No	Yes	No	2.1	3.1	0	3.1	0	0.44	0	0	0	0	7.8	25	0	25	0	6	1	0	1	0	1	0	0	0	0	5	1	0	1	0
TET2	No	No	Yes	No	1.4	3.1	3.1	0	0	0	0	0	0	0	6.2	25	25	0	0	4	1	1	0	0	0	0	0	0	0	4	1	1	0	0
FAT4	No	No	Yes	No	18	19	9.4	3.1	6.2	11	14	7.1	3.6	3.6	44	50	25	0	25	53	6	3	1	2	25	4	2	1	1	28	2	1	0	1
GRIA2	No	No	Yes	No	5.2	3.1	0	0	3.1	1.8	3.6	0	0	3.6	17	0	0	0	0	15	1	0	0	1	4	1	0	0	1	11	0	0	0	0
IRF2	No	Yes	Yes	No	3.5	6.2	3.1	0	3.1	1.3	0	0	0	0	11	50	25	0	25	10	2	1	0	1	3	0	0	0	0	7	2	1	0	1
FAT1	No	No	Yes	No	6.6	16	0	3.1	12	3.1	11	0	3.6	7.1	19	50	0	0	50	19	5	0	1	4	7	3	0	1	2	12	2	0	0	2
TRIO	No	No	Yes	No	5.2	3.1	3.1	0	0	0.89	0	0	0	0	20	25	25	0	0	15	1	1	0	0	2	0	0	0	0	13	1	1	0	0
IL7R	No	No	Yes	No	1.4	3.1	0	0	3.1	1.3	3.6	0	0	3.6	1.6	0	0	0	0	4	1	0	0	1	3	1	0	0	1	1	0	0	0	0
NIPBL	No	No	Yes	No	4.5	6.2	3.1	0	3.1	0.44	3.6	0	0	3.6	19	25	25	0	0	13	2	1	0	1	1	1	0	0	1	12	1	1	0	0
LIFR	No	No	Yes	No	1.7	3.1	0	3.1	0	0.89	3.6	0	3.6	0	4.7	0	0	0	0	5	1	0	1	0	2	1	0	1	0	3	0	0	0	0
HCN1	No	No	Yes	No	3.8	6.2	3.1	0	3.1	3.1	3.6	3.6	0	0	6.2	25	0	0	25	11	2	1	0	1	7	1	1	0	0	4	1	0	0	1
PIK3R1	No	No	Yes	No	1.4	6.2	0	3.1	3.1	0.89	7.1	0	3.6	3.6	3.1	0	0	0	0	4	2	0	1	1	2	2	0	1	1	2	0	0	0	0
APC	Yes	No	Yes	No	7.3	16	12	3.1	3.1	4.9	14	11	3.6	3.6	16	25	25	0	0	21	5	4	1	1	11	4	3	1	1	10	1	1	0	0
FBN2	No	No	Yes	No	5.2	3.1	0	0	3.1	3.1	0	0	0	0	12	25	0	0	25	15	1	0	0	1	7	0	0	0	0	8	1	0	0	1
RAD50	No	No	Yes	No	1	6.2	3.1	0	3.1	0.44	3.6	3.6	0	0	3.1	25	0	0	25	3	2	1	0	1	1	1	1	0	0	2	1	0	0	1
PCDHA1	No	No	Yes	No	6.6	6.2	6.2	0	0	3.1	7.1	7.1	0	0	19	0	0	0	0	19	2	2	0	0	7	2	2	0	0	12	0	0	0	0
TCERG1	No	No	Yes	No	1.7	3.1	0	0	3.1	0.44	0	0	0	0	6.2	25	0	0	25	5	1	0	0	1	1	0	0	0	0	4	1	0	0	1
DOCK2	No	No	Yes	No	5.2	6.2	0	6.2	0	2.2	3.6	0	3.6	0	16	25	0	25	0	15	2	0	2	0	5	1	0	1	0	10	1	0	1	0
NSD1	No	No	Yes	No	3.8	6.2	0	3.1	3.1	0.89	0	0	0	0	14	50	0	25	25	11	2	0	1	1	2	0	0	0	0	9	2	0	1	1
FLT4	No	No	Yes	No	4.8	3.1	3.1	0	0	1.3	0	0	0	0	17	25	25	0	0	14	1	1	0	0	3	0	0	0	0	11	1	1	0	0
IRF4	No	No	Yes	No	1	3.1	3.1	0	0	0.44	0	0	0	0	3.1	25	25	0	0	3	1	1	0	0	1	0	0	0	0	2	1	1	0	0
KIF13A	No	Yes	Yes	No	3.1	16	0	0	16	0.44	7.1	0	0	7.1	12	75	0	0	75	9	5	0	0	5	1	2	0	0	2	8	3	0	0	3
KDM1B	No	No	Yes	No	0.69	3.1	3.1	0	0	0.44	0	0	0	0	1.6	25	25	0	0	2	1	1	0	0	1	0	0	0	0	1	1	1	0	0
H2BC5	No	No	Yes	No	0.69	3.1	0	0	3.1	0.44	3.6	0	0	3.6	1.6	0	0	0	0	2	1	0	0	1	1	1	0	0	1	1	0	0	0	0
H4C5	No	No	Yes	No	1	3.1	0	0	3.1	0.89	3.6	0	0	3.6	1.6	0	0	0	0	3	1	0	0	1	2	1	0	0	1	1	0	0	0	0
FANCE	No	No	Yes	No	0.35	3.1	0	0	3.1	0	0	0	0	0	1.6	25	0	0	25	1	1	0	0	1	0	0	0	0	0	1	1	0	0	1
CDKN1A	No	No	Yes	No	0.35	3.1	0	3.1	0	0	0	0	0	0	1.6	25	0	25	0	1	1	0	1	0	0	0	0	0	0	1	1	0	1	0
EYS	No	No	Yes	No	4.5	12	6.2	0	6.2	2.2	11	7.1	0	3.6	12	25	0	0	25	13	4	2	0	2	5	3	2	0	1	8	1	0	0	1
ZNF292	No	No	Yes	No	3.1	6.2	3.1	0	3.1	0.89	3.6	0	0	3.6	11	25	25	0	0	9	2	1	0	1	2	1	0	0	1	7	1	1	0	0
REV3L	No	No	Yes	No	4.8	3.1	0	0	3.1	1.3	0	0	0	0	17	25	0	0	25	14	1	0	0	1	3	0	0	0	0	11	1	0	0	1
EYA4	Yes	No	Yes	No	2.8	6.2	3.1	0	3.1	2.2	3.6	0	0	3.6	4.7	25	25	0	0	8	2	1	0	1	5	1	0	0	1	3	1	1	0	0
MYB	No	No	Yes	No	1	3.1	0	0	3.1	0	3.6	0	0	3.6	4.7	0	0	0	0	3	1	0	0	1	0	1	0	0	1	3	0	0	0	0
MAP7	No	No	Yes	No	0.35	6.2	3.1	0	3.1	0	0	0	0	0	1.6	50	25	0	25	1	2	1	0	1	0	0	0	0	0	1	2	1	0	1
TNFAIP3	No	No	Yes	No	1.7	6.2	3.1	0	3.1	0.89	3.6	3.6	0	0	4.7	25	0	0	25	5	2	1	0	1	2	1	1	0	0	3	1	0	0	1
ECT2L	No	No	Yes	No	0.35	3.1	0	0	3.1	0	3.6	0	0	3.6	1.6	0	0	0	0	1	1	0	0	1	0	1	0	0	1	1	0	0	0	0
ESR1	No	No	Yes	No	1	9.4	6.2	0	3.1	0.44	0	0	0	0	3.1	75	50	0	25	3	3	2	0	1	1	0	0	0	0	2	3	2	0	1
SYNE1	No	No	Yes	No	21	38	22	9.4	16	12	29	14	7.1	7.1	55	100	75	25	75	61	12	7	3	5	26	8	4	2	2	35	4	3	1	3
ARID1B	No	No	Yes	No	8	6.2	3.1	3.1	0	0.89	3.6	3.6	0	0	33	25	0	25	0	23	2	1	1	0	2	1	1	0	0	21	1	0	1	0
EZR	No	No	Yes	No	1.4	3.1	0	0	3.1	0.44	3.6	0	0	3.6	4.7	0	0	0	0	4	1	0	0	1	1	1	0	0	1	3	0	0	0	0
QKI	No	No	Yes	No	1.4	3.1	0	3.1	0	0.44	0	0	0	0	4.7	25	0	25	0	4	1	0	1	0	1	0	0	0	0	3	1	0	1	0
AFDN	No	No	Yes	No	3.5	12	0	3.1	9.4	0.44	7.1	0	3.6	3.6	14	50	0	0	50	10	4	0	1	3	1	2	0	1	1	9	2	0	0	2
SDK1	No	No	Yes	No	5.2	6.2	3.1	0	3.1	1.8	0	0	0	0	17	50	25	0	25	15	2	1	0	1	4	0	0	0	0	11	2	1	0	1
RAC1	No	No	Yes	No	0	3.1	3.1	0	3.1	0	0	0	0	0	0	25	25	0	25	0	1	1	0	1	0	0	0	0	0	0	1	1	0	1
NFE2L3	No	No	Yes	No	0.69	3.1	0	0	3.1	0.44	3.6	0	0	3.6	1.6	0	0	0	0	2	1	0	0	1	1	1	0	0	1	1	0	0	0	0
DDC	No	No	Yes	No	0.69	3.1	0	0	3.1	0.44	3.6	0	0	3.6	1.6	0	0	0	0	2	1	0	0	1	1	1	0	0	1	1	0	0	0	0
EGFR	No	No	Yes	No	2.1	6.2	3.1	3.1	0	0.44	3.6	3.6	0	0	7.8	25	0	25	0	6	2	1	1	0	1	1	1	0	0	5	1	0	1	0
GUSB	No	No	Yes	No	1	3.1	0	0	3.1	0	3.6	0	0	3.6	4.7	0	0	0	0	3	1	0	0	1	0	1	0	0	1	3	0	0	0	0
PCLO	No	No	Yes	No	17	6.2	3.1	0	6.2	13	0	0	0	0	31	50	25	0	50	49	2	1	0	2	29	0	0	0	0	20	2	1	0	2
SLC25A13	No	No	Yes	No	1.4	3.1	0	0	3.1	0.44	0	0	0	0	4.7	25	0	0	25	4	1	0	0	1	1	0	0	0	0	3	1	0	0	1
EPHB4	No	No	Yes	No	1	3.1	0	0	3.1	0.44	0	0	0	0	3.1	25	0	0	25	3	1	0	0	1	1	0	0	0	0	2	1	0	0	1
MUC17	No	No	Yes	No	2.1	3.1	0	3.1	0	0.89	3.6	0	3.6	0	6.2	0	0	0	0	6	1	0	1	0	2	1	0	1	0	4	0	0	0	0
CUX1	No	No	Yes	No	4.5	6.2	3.1	0	6.2	0	3.6	0	0	3.6	20	25	25	0	25	13	2	1	0	2	0	1	0	0	1	13	1	1	0	1
KMT2E	No	No	Yes	No	3.5	9.4	6.2	0	3.1	1.8	3.6	0	0	3.6	9.4	50	50	0	0	10	3	2	0	1	4	1	0	0	1	6	2	2	0	0
PIK3CG	No	No	Yes	No	4.2	3.1	0	3.1	0	2.7	3.6	0	3.6	0	9.4	0	0	0	0	12	1	0	1	0	6	1	0	1	0	6	0	0	0	0
SLC26A3	No	No	Yes	No	1.7	3.1	3.1	0	0	0.89	0	0	0	0	4.7	25	25	0	0	5	1	1	0	0	2	0	0	0	0	3	1	1	0	0
RBM28	No	Yes	Yes	No	1.7	3.1	0	0	3.1	0.89	0	0	0	0	4.7	25	0	0	25	5	1	0	0	1	2	0	0	0	0	3	1	0	0	1
BRAF	No	No	Yes	No	2.4	6.2	0	6.2	0	0.89	3.6	0	3.6	0	7.8	25	0	25	0	7	2	0	2	0	2	1	0	1	0	5	1	0	1	0
CUL1	No	Yes	Yes	No	4.5	3.1	0	3.1	0	1.3	3.6	0	3.6	0	16	0	0	0	0	13	1	0	1	0	3	1	0	1	0	10	0	0	0	0
NOS3	No	No	Yes	No	1.4	3.1	3.1	0	0	0.89	3.6	3.6	0	0	3.1	0	0	0	0	4	1	1	0	0	2	1	1	0	0	2	0	0	0	0
KMT2C	No	No	Yes	No	12	3.1	3.1	0	3.1	3.6	0	0	0	0	41	25	25	0	25	34	1	1	0	1	8	0	0	0	0	26	1	1	0	1
DLC1	No	No	Yes	No	5.5	9.4	0	0	9.4	3.1	7.1	0	0	7.1	14	25	0	0	25	16	3	0	0	3	7	2	0	0	2	9	1	0	0	1
WRN	No	No	Yes	No	2.8	6.2	0	0	6.2	1.3	0	0	0	0	7.8	50	0	0	50	8	2	0	0	2	3	0	0	0	0	5	2	0	0	2
SOX17	No	No	Yes	No	1.4	3.1	3.1	0	0	0.44	0	0	0	0	4.7	25	25	0	0	4	1	1	0	0	1	0	0	0	0	3	1	1	0	0
PREX2	No	No	Yes	No	8.7	16	6.2	3.1	9.4	7.6	14	3.6	3.6	7.1	12	25	25	0	25	25	5	2	1	3	17	4	1	1	2	8	1	1	0	1
TRPA1	No	No	Yes	No	5.5	6.2	3.1	0	3.1	4	3.6	3.6	0	0	11	25	0	0	25	16	2	1	0	1	9	1	1	0	0	7	1	0	0	1
ANGPT1	No	No	Yes	No	1	6.2	3.1	0	3.1	0.44	3.6	3.6	0	0	3.1	25	0	0	25	3	2	1	0	1	1	1	1	0	0	2	1	0	0	1
CSMD3	No	No	Yes	No	19	12	6.2	0	6.2	16	7.1	7.1	0	0	28	50	0	0	50	54	4	2	0	2	36	2	2	0	0	18	2	0	0	2
ATAD2	No	No	Yes	No	3.5	9.4	3.1	3.1	3.1	0.89	7.1	3.6	0	3.6	12	25	0	25	0	10	3	1	1	1	2	2	1	0	1	8	1	0	1	0
NDUFB9	No	No	Yes	No	0	6.2	0	0	6.2	0	3.6	0	0	3.6	0	25	0	0	25	0	2	0	0	2	0	1	0	0	1	0	1	0	0	1
TG	No	No	Yes	No	7.3	19	12	0	6.2	4	14	11	0	3.6	19	50	25	0	25	21	6	4	0	2	9	4	3	0	1	12	2	1	0	1
EPPK1	No	No	Yes	No	2.4	6.2	3.1	0	6.2	0	3.6	0	0	3.6	11	25	25	0	25	7	2	1	0	2	0	1	0	0	1	7	1	1	0	1
RECQL4	No	No	Yes	No	1.4	3.1	0	0	3.1	0.44	3.6	0	0	3.6	4.7	0	0	0	0	4	1	0	0	1	1	1	0	0	1	3	0	0	0	0
DOCK8	No	No	Yes	No	2.4	3.1	0	0	3.1	0.44	3.6	0	0	3.6	9.4	0	0	0	0	7	1	0	0	1	1	1	0	0	1	6	0	0	0	0
BNC2	Yes	No	Yes	No	6.6	3.1	3.1	0	0	4.4	0	0	0	0	14	25	25	0	0	19	1	1	0	0	10	0	0	0	0	9	1	1	0	0
CDKN2A	No	No	Yes	No	3.5	6.2	3.1	0	3.1	2.2	3.6	3.6	0	0	7.8	25	0	0	25	10	2	1	0	1	5	1	1	0	0	5	1	0	0	1
TEK	No	No	Yes	No	2.8	3.1	0	3.1	0	0.44	3.6	0	3.6	0	11	0	0	0	0	8	1	0	1	0	1	1	0	1	0	7	0	0	0	0
ACO1	No	No	Yes	No	1.4	3.1	0	3.1	0	0.44	0	0	0	0	4.7	25	0	25	0	4	1	0	1	0	1	0	0	0	0	3	1	0	1	0
FANCG	No	No	Yes	No	1	3.1	0	0	3.1	0	0	0	0	0	4.7	25	0	0	25	3	1	0	0	1	0	0	0	0	0	3	1	0	0	1
VPS13A	No	Yes	Yes	No	6.9	6.2	3.1	0	3.1	2.7	3.6	3.6	0	0	22	25	0	0	25	20	2	1	0	1	6	1	1	0	0	14	1	0	0	1
HNRNPK	No	No	Yes	No	1	3.1	0	0	3.1	0.44	3.6	0	0	3.6	3.1	0	0	0	0	3	1	0	0	1	1	1	0	0	1	2	0	0	0	0
DAPK1	No	No	Yes	No	2.8	3.1	3.1	0	0	1.3	0	0	0	0	7.8	25	25	0	0	8	1	1	0	0	3	0	0	0	0	5	1	1	0	0
PTCH1	No	No	Yes	No	3.1	6.2	3.1	0	3.1	1.8	3.6	0	0	3.6	7.8	25	25	0	0	9	2	1	0	1	4	1	0	0	1	5	1	1	0	0
TGFBR1	No	No	Yes	No	0.69	3.1	0	0	3.1	0.89	0	0	0	0	0	25	0	0	25	2	1	0	0	1	2	0	0	0	0	0	1	0	0	1
ECPAS	No	No	Yes	No	1.4	3.1	0	0	3.1	0.44	0	0	0	0	4.7	25	0	0	25	4	1	0	0	1	1	0	0	0	0	3	1	0	0	1
TLR4	No	No	Yes	No	5.5	3.1	0	0	3.1	5.8	0	0	0	0	4.7	25	0	0	25	16	1	0	0	1	13	0	0	0	0	3	1	0	0	1
PTGS1	No	No	Yes	No	2.1	3.1	0	0	3.1	0.44	0	0	0	0	7.8	25	0	0	25	6	1	0	0	1	1	0	0	0	0	5	1	0	0	1
TSC1	No	No	Yes	No	0.35	3.1	0	0	3.1	0	0	0	0	0	1.6	25	0	0	25	1	1	0	0	1	0	0	0	0	0	1	1	0	0	1
RXRA	No	No	Yes	No	0.35	3.1	0	0	3.1	0	3.6	0	0	3.6	1.6	0	0	0	0	1	1	0	0	1	0	1	0	0	1	1	0	0	0	0
COL5A1	No	No	Yes	No	5.2	12	6.2	6.2	0	3.6	7.1	3.6	3.6	0	11	50	25	25	0	15	4	2	2	0	8	2	1	1	0	7	2	1	1	0
NOTCH1	No	No	Yes	No	3.5	9.4	3.1	0	6.2	0.89	3.6	0	0	3.6	12	50	25	0	25	10	3	1	0	2	2	1	0	0	1	8	2	1	0	1
FAM166A	No	No	Yes	No	0.35	3.1	3.1	0	0	0.44	0	0	0	0	0	25	25	0	0	1	1	1	0	0	1	0	0	0	0	0	1	1	0	0
LARP4B	No	Yes	Yes	No	1	3.1	3.1	0	0	0.44	0	0	0	0	3.1	25	25	0	0	3	1	1	0	0	1	0	0	0	0	2	1	1	0	0
GATA3	No	No	Yes	No	3.5	3.1	0	0	3.1	1.8	3.6	0	0	3.6	9.4	0	0	0	0	10	1	0	0	1	4	1	0	0	1	6	0	0	0	0
FRMD4A	No	Yes	Yes	No	0.69	6.2	3.1	0	3.1	0.44	3.6	3.6	0	0	1.6	25	0	0	25	2	2	1	0	1	1	1	1	0	0	1	1	0	0	1
NRP1	No	No	Yes	No	1.7	3.1	0	0	3.1	1.3	3.6	0	0	3.6	3.1	0	0	0	0	5	1	0	0	1	3	1	0	0	1	2	0	0	0	0
RET	No	No	Yes	No	2.1	3.1	0	0	3.1	0.89	0	0	0	0	6.2	25	0	0	25	6	1	0	0	1	2	0	0	0	0	4	1	0	0	1
ANK3	No	No	Yes	No	8	6.2	3.1	0	3.1	2.7	3.6	0	0	3.6	27	25	25	0	0	23	2	1	0	1	6	1	0	0	1	17	1	1	0	0
ARID5B	No	No	Yes	No	2.1	6.2	0	0	6.2	0	0	0	0	0	9.4	50	0	0	50	6	2	0	0	2	0	0	0	0	0	6	2	0	0	2
SMC3	No	No	Yes	No	2.1	3.1	3.1	0	0	0.89	3.6	3.6	0	0	6.2	0	0	0	0	6	1	1	0	0	2	1	1	0	0	4	0	0	0	0
TCF7L2	No	No	Yes	No	2.8	12	6.2	0	6.2	0.89	7.1	3.6	0	3.6	9.4	50	25	0	25	8	4	2	0	2	2	2	1	0	1	6	2	1	0	1
FGFR2	No	No	Yes	No	2.4	3.1	0	0	3.1	0.89	0	0	0	0	7.8	25	0	0	25	7	1	0	0	1	2	0	0	0	0	5	1	0	0	1
DMBT1	No	No	Yes	No	1.4	3.1	3.1	0	0	0	0	0	0	0	6.2	25	25	0	0	4	1	1	0	0	0	0	0	0	0	4	1	1	0	0
BCCIP	No	No	Yes	No	0	3.1	0	0	3.1	0	0	0	0	0	0	25	0	0	25	0	1	0	0	1	0	0	0	0	0	0	1	0	0	1
MKI67	No	No	Yes	No	2.4	9.4	0	3.1	6.2	1.3	3.6	0	3.6	0	6.2	50	0	0	50	7	3	0	1	2	3	1	0	1	0	4	2	0	0	2
CYP2E1	No	No	Yes	No	0.69	6.2	3.1	0	3.1	0	3.6	0	0	3.6	3.1	25	25	0	0	2	2	1	0	1	0	1	0	0	1	2	1	1	0	0
MUC5AC	No	No	Yes	No	1	6.2	0	3.1	3.1	0	3.6	0	0	3.6	4.7	25	0	25	0	3	2	0	1	1	0	1	0	0	1	3	1	0	1	0
MUC5B	No	No	Yes	No	3.5	6.2	0	0	6.2	1.3	3.6	0	0	3.6	11	25	0	0	25	10	2	0	0	2	3	1	0	0	1	7	1	0	0	1
EXT2	No	No	Yes	No	1	3.1	3.1	0	0	0.89	0	0	0	0	1.6	25	25	0	0	3	1	1	0	0	2	0	0	0	0	1	1	1	0	0
FEN1	No	No	Yes	No	1	3.1	0	0	3.1	0	3.6	0	0	3.6	4.7	0	0	0	0	3	1	0	0	1	0	1	0	0	1	3	0	0	0	0
EMSY	No	No	Yes	No	1	6.2	0	3.1	3.1	0.89	3.6	0	0	3.6	1.6	25	0	25	0	3	2	0	1	1	2	1	0	0	1	1	1	0	1	0
FAT3	No	No	Yes	No	12	12	3.1	3.1	9.4	7.6	7.1	0	3.6	3.6	27	50	25	0	50	34	4	1	1	3	17	2	0	1	1	17	2	1	0	2
MRE11	No	No	Yes	No	0.35	3.1	0	0	3.1	0	0	0	0	0	1.6	25	0	0	25	1	1	0	0	1	0	0	0	0	0	1	1	0	0	1
SESN3	No	No	Yes	No	0.69	3.1	3.1	0	0	0.44	0	0	0	0	1.6	25	25	0	0	2	1	1	0	0	1	0	0	0	0	1	1	1	0	0
PGR	No	No	Yes	No	2.8	3.1	3.1	0	0	1.3	3.6	3.6	0	0	7.8	0	0	0	0	8	1	1	0	0	3	1	1	0	0	5	0	0	0	0
ATM	No	No	Yes	No	6.2	12	6.2	3.1	6.2	3.6	7.1	0	3.6	7.1	16	50	50	0	0	18	4	2	1	2	8	2	0	1	2	10	2	2	0	0
CADM1	No	No	Yes	No	3.5	3.1	0	0	3.1	1.8	3.6	0	0	3.6	9.4	0	0	0	0	10	1	0	0	1	4	1	0	0	1	6	0	0	0	0
KMT2A	No	No	Yes	No	6.9	9.4	0	6.2	3.1	2.7	3.6	0	3.6	0	22	50	0	25	25	20	3	0	2	1	6	1	0	1	0	14	2	0	1	1
HMBS	No	No	Yes	No	0.35	3.1	0	0	3.1	0.44	3.6	0	0	3.6	0	0	0	0	0	1	1	0	0	1	1	1	0	0	1	0	0	0	0	0
RAD52	No	No	Yes	No	0	3.1	0	0	3.1	0	0	0	0	0	0	25	0	0	25	0	1	0	0	1	0	0	0	0	0	0	1	0	0	1
VWF	No	No	Yes	No	3.8	3.1	0	0	3.1	1.8	0	0	0	0	11	25	0	0	25	11	1	0	0	1	4	0	0	0	0	7	1	0	0	1
CHD4	No	No	Yes	No	5.5	3.1	0	0	3.1	1.8	0	0	0	0	19	25	0	0	25	16	1	0	0	1	4	0	0	0	0	12	1	0	0	1
EMG1	No	No	Yes	No	1	3.1	0	0	3.1	0.44	0	0	0	0	3.1	25	0	0	25	3	1	0	0	1	1	0	0	0	0	2	1	0	0	1
A2M	No	No	Yes	No	3.5	9.4	3.1	3.1	3.1	2.2	3.6	3.6	0	0	7.8	50	0	25	25	10	3	1	1	1	5	1	1	0	0	5	2	0	1	1
CDKN1B	No	No	Yes	No	0	3.1	0	0	3.1	0	3.6	0	0	3.6	0	0	0	0	0	0	1	0	0	1	0	1	0	0	1	0	0	0	0	0
PIK3C2G	No	No	Yes	No	0.35	3.1	0	0	3.1	0.44	0	0	0	0	0	25	0	0	25	1	1	0	0	1	1	0	0	0	0	0	1	0	0	1
RECQL	No	No	Yes	No	0.69	3.1	3.1	0	0	0.89	0	0	0	0	0	25	25	0	0	2	1	1	0	0	2	0	0	0	0	0	1	1	0	0
KRAS	Yes	Yes	Yes	No	2.4	12	6.2	3.1	3.1	2.7	11	3.6	3.6	3.6	1.6	25	25	0	0	7	4	2	1	1	6	3	1	1	1	1	1	1	0	0
LRRK2	No	No	Yes	No	8.7	6.2	6.2	0	0	8.9	0	0	0	0	7.8	50	50	0	0	25	2	2	0	0	20	0	0	0	0	5	2	2	0	0
ARID2	No	No	Yes	No	5.5	3.1	0	0	3.1	2.7	3.6	0	0	3.6	16	0	0	0	0	16	1	0	0	1	6	1	0	0	1	10	0	0	0	0
PCED1B	No	No	Yes	No	2.1	6.2	3.1	0	3.1	0	3.6	0	0	3.6	9.4	25	25	0	0	6	2	1	0	1	0	1	0	0	1	6	1	1	0	0
KMT2D	No	No	Yes	No	11	9.4	3.1	3.1	6.2	3.1	3.6	0	0	3.6	38	50	25	25	25	31	3	1	1	2	7	1	0	0	1	24	2	1	1	1
KRT5	No	No	Yes	No	1	6.2	0	0	6.2	0.89	3.6	0	0	3.6	1.6	25	0	0	25	3	2	0	0	2	2	1	0	0	1	1	1	0	0	1
ITGB7	No	No	Yes	No	0.69	3.1	0	3.1	0	0	3.6	0	3.6	0	3.1	0	0	0	0	2	1	0	1	0	0	1	0	1	0	2	0	0	0	0
ERBB3	No	Yes	Yes	No	9.3	6.2	3.1	3.1	0	4.4	3.6	3.6	0	0	27	25	0	25	0	27	2	1	1	0	10	1	1	0	0	17	1	0	1	0
SMARCC2	No	No	Yes	No	2.4	3.1	3.1	0	0	0.89	3.6	3.6	0	0	7.8	0	0	0	0	7	1	1	0	0	2	1	1	0	0	5	0	0	0	0
ATP5F1B	No	No	Yes	No	2.1	3.1	0	0	3.1	1.3	0	0	0	0	4.7	25	0	0	25	6	1	0	0	1	3	0	0	0	0	3	1	0	0	1
LRP1	No	No	Yes	No	5.9	19	6.2	6.2	6.2	1.8	11	3.6	3.6	3.6	20	75	25	25	25	17	6	2	2	2	4	3	1	1	1	13	3	1	1	1
NAV3	No	No	Yes	No	7.6	9.4	3.1	3.1	3.1	5.8	7.1	3.6	3.6	0	14	25	0	0	25	22	3	1	1	1	13	2	1	1	0	9	1	0	0	1
NTN4	No	No	Yes	No	0.69	3.1	0	0	3.1	0.44	0	0	0	0	1.6	25	0	0	25	2	1	0	0	1	1	0	0	0	0	1	1	0	0	1
APAF1	No	No	Yes	No	1	6.2	0	0	6.2	0.89	3.6	0	0	3.6	1.6	25	0	0	25	3	2	0	0	2	2	1	0	0	1	1	1	0	0	1
GNPTAB	No	No	Yes	No	1.7	3.1	0	0	3.1	0.89	0	0	0	0	4.7	25	0	0	25	5	1	0	0	1	2	0	0	0	0	3	1	0	0	1
GLT8D2	No	No	Yes	No	1	3.1	3.1	0	0	0.44	0	0	0	0	3.1	25	25	0	0	3	1	1	0	0	1	0	0	0	0	2	1	1	0	0
BRAP	No	No	Yes	No	1	3.1	3.1	0	0	0.44	3.6	3.6	0	0	3.1	0	0	0	0	3	1	1	0	0	1	1	1	0	0	2	0	0	0	0
NAA25	No	Yes	Yes	No	4.2	6.2	0	0	6.2	2.2	3.6	0	0	3.6	11	25	0	0	25	12	2	0	0	2	5	1	0	0	1	7	1	0	0	1
TBX3	No	No	Yes	No	1	6.2	0	0	6.2	0.44	7.1	0	0	7.1	3.1	0	0	0	0	3	2	0	0	2	1	2	0	0	2	2	0	0	0	0
NOS1	No	No	Yes	No	4.2	19	3.1	3.1	12	2.2	14	0	0	14	11	50	25	25	0	12	6	1	1	4	5	4	0	0	4	7	2	1	1	0
HPD	No	No	Yes	No	0	3.1	0	3.1	0	0	0	0	0	0	0	25	0	25	0	0	1	0	1	0	0	0	0	0	0	0	1	0	1	0
CLIP1	No	No	Yes	No	3.1	3.1	0	3.1	0	1.8	3.6	0	3.6	0	7.8	0	0	0	0	9	1	0	1	0	4	1	0	1	0	5	0	0	0	0
DNAH10	No	No	Yes	No	5.5	3.1	0	0	3.1	1.8	0	0	0	0	19	25	0	0	25	16	1	0	0	1	4	0	0	0	0	12	1	0	0	1
SACS	No	No	Yes	No	11	6.2	0	3.1	3.1	5.8	0	0	0	0	28	50	0	25	25	31	2	0	1	1	13	0	0	0	0	18	2	0	1	1
PARP4	No	No	Yes	No	2.1	6.2	3.1	3.1	0	0.44	3.6	0	3.6	0	7.8	25	25	0	0	6	2	1	1	0	1	1	0	1	0	5	1	1	0	0
BRCA2	No	No	Yes	No	5.9	16	6.2	3.1	12	2.2	7.1	3.6	0	3.6	19	75	25	25	75	17	5	2	1	4	5	2	1	0	1	12	3	1	1	3
KLF5	No	No	Yes	No	0.69	3.1	0	0	3.1	0	3.6	0	0	3.6	3.1	0	0	0	0	2	1	0	0	1	0	1	0	0	1	2	0	0	0	0
EDNRB	No	No	Yes	No	5.2	3.1	0	3.1	0	3.6	3.6	0	3.6	0	11	0	0	0	0	15	1	0	1	0	8	1	0	1	0	7	0	0	0	0
SLITRK6	No	No	Yes	No	6.2	3.1	0	0	3.1	5.8	0	0	0	0	7.8	25	0	0	25	18	1	0	0	1	13	0	0	0	0	5	1	0	0	1
BIVM-ERCC5	No	No	No	No	0.69	9.4	0	0	9.4	0	3.6	0	0	3.6	3.1	50	0	0	50	2	3	0	0	3	0	1	0	0	1	2	2	0	0	2
ERCC5	No	No	Yes	No	0.69	9.4	0	0	9.4	0	3.6	0	0	3.6	3.1	50	0	0	50	2	3	0	0	3	0	1	0	0	1	2	2	0	0	2
BIVM	No	No	No	No	0.69	9.4	0	0	9.4	0	3.6	0	0	3.6	3.1	50	0	0	50	2	3	0	0	3	0	1	0	0	1	2	2	0	0	2
CHD8	No	No	Yes	No	2.1	3.1	0	0	3.1	0.44	0	0	0	0	7.8	25	0	0	25	6	1	0	0	1	1	0	0	0	0	5	1	0	0	1
MMP14	No	No	Yes	No	1.7	3.1	0	0	3.1	0.44	3.6	0	0	3.6	6.2	0	0	0	0	5	1	0	0	1	1	1	0	0	1	4	0	0	0	0
MYH6	No	No	Yes	No	5.5	3.1	0	0	3.1	1.8	0	0	0	0	19	25	0	0	25	16	1	0	0	1	4	0	0	0	0	12	1	0	0	1
RAD51B	No	No	Yes	No	0	6.2	0	0	6.2	0	7.1	0	0	7.1	0	0	0	0	0	0	2	0	0	2	0	2	0	0	2	0	0	0	0	0
DICER1	No	No	Yes	No	2.4	3.1	0	0	3.1	0	0	0	0	0	11	25	0	0	25	7	1	0	0	1	0	0	0	0	0	7	1	0	0	1
AKT1	No	No	Yes	No	0.69	3.1	3.1	0	0	0.44	3.6	3.6	0	0	1.6	0	0	0	0	2	1	1	0	0	1	1	1	0	0	1	0	0	0	0
THBS1	No	No	Yes	No	4.2	9.4	3.1	0	9.4	1.3	3.6	0	0	3.6	14	50	25	0	50	12	3	1	0	3	3	1	0	0	1	9	2	1	0	2
TCF12	No	No	Yes	No	1.4	3.1	3.1	0	0	0.44	0	0	0	0	4.7	25	25	0	0	4	1	1	0	0	1	0	0	0	0	3	1	1	0	0
RNF111	No	Yes	Yes	No	2.4	9.4	6.2	3.1	3.1	0.44	3.6	0	3.6	0	9.4	50	50	0	25	7	3	2	1	1	1	1	0	1	0	6	2	2	0	1
CCNB2	No	No	Yes	No	0	3.1	0	0	3.1	0	0	0	0	0	0	25	0	0	25	0	1	0	0	1	0	0	0	0	0	0	1	0	0	1
ACAN	No	No	Yes	No	3.1	6.2	0	3.1	3.1	2.7	3.6	0	3.6	0	4.7	25	0	0	25	9	2	0	1	1	6	1	0	1	0	3	1	0	0	1
FANCI	No	No	Yes	No	1.4	3.1	3.1	0	0	0.44	0	0	0	0	4.7	25	25	0	0	4	1	1	0	0	1	0	0	0	0	3	1	1	0	0
ANPEP	No	No	Yes	No	1	3.1	3.1	0	0	0.44	3.6	3.6	0	0	3.1	0	0	0	0	3	1	1	0	0	1	1	1	0	0	2	0	0	0	0
IDH2	No	No	Yes	No	0.35	6.2	0	0	6.2	0.44	0	0	0	0	0	50	0	0	50	1	2	0	0	2	1	0	0	0	0	0	2	0	0	2
IGF1R	No	No	Yes	No	1.7	6.2	0	0	6.2	0.89	0	0	0	0	4.7	50	0	0	50	5	2	0	0	2	2	0	0	0	0	3	2	0	0	2
AXIN1	No	No	Yes	No	1.4	6.2	3.1	0	3.1	0.89	3.6	0	0	3.6	3.1	25	25	0	0	4	2	1	0	1	2	1	0	0	1	2	1	1	0	0
CLCN7	No	No	Yes	No	0.35	3.1	0	0	3.1	0.44	3.6	0	0	3.6	0	0	0	0	0	1	1	0	0	1	1	1	0	0	1	0	0	0	0	0
TSC2	No	No	Yes	No	2.1	3.1	0	0	3.1	0.44	3.6	0	0	3.6	7.8	0	0	0	0	6	1	0	0	1	1	1	0	0	1	5	0	0	0	0
CREBBP	No	No	Yes	No	6.6	6.2	0	0	6.2	1.3	3.6	0	0	3.6	25	25	0	0	25	19	2	0	0	2	3	1	0	0	1	16	1	0	0	1
SEPTIN12	No	No	Yes	No	0.35	3.1	0	0	3.1	0	3.6	0	0	3.6	1.6	0	0	0	0	1	1	0	0	1	0	1	0	0	1	1	0	0	0	0
PALB2	No	No	Yes	No	1.7	6.2	3.1	3.1	6.2	0	3.6	0	3.6	3.6	7.8	25	25	0	25	5	2	1	1	2	0	1	0	1	1	5	1	1	0	1
RBBP6	No	No	Yes	No	1.7	6.2	0	0	6.2	0.44	3.6	0	0	3.6	6.2	25	0	0	25	5	2	0	0	2	1	1	0	0	1	4	1	0	0	1
MVP	No	No	Yes	No	0.35	3.1	0	3.1	0	0	0	0	0	0	1.6	25	0	25	0	1	1	0	1	0	0	0	0	0	0	1	1	0	1	0
SRCAP	No	No	Yes	No	5.5	9.4	3.1	3.1	3.1	1.8	3.6	0	0	3.6	19	50	25	25	0	16	3	1	1	1	4	1	0	0	1	12	2	1	1	0
CYLD	No	No	Yes	No	2.1	3.1	0	0	3.1	2.2	0	0	0	0	1.6	25	0	0	25	6	1	0	0	1	5	0	0	0	0	1	1	0	0	1
MMP2	No	No	Yes	No	1	3.1	3.1	3.1	0	0.44	0	0	0	0	3.1	25	25	25	0	3	1	1	1	0	1	0	0	0	0	2	1	1	1	0
CDH11	No	No	Yes	No	5.9	6.2	3.1	0	3.1	2.7	7.1	3.6	0	3.6	17	0	0	0	0	17	2	1	0	1	6	2	1	0	1	11	0	0	0	0
FHOD1	No	No	Yes	No	0.69	6.2	0	0	6.2	0.44	3.6	0	0	3.6	1.6	25	0	0	25	2	2	0	0	2	1	1	0	0	1	1	1	0	0	1
CTCF	No	Yes	Yes	No	2.1	9.4	3.1	0	6.2	1.3	0	0	0	0	4.7	75	25	0	50	6	3	1	0	2	3	0	0	0	0	3	3	1	0	2
CDH3	No	No	Yes	No	1	3.1	0	0	3.1	0.89	0	0	0	0	1.6	25	0	0	25	3	1	0	0	1	2	0	0	0	0	1	1	0	0	1
CDH1	Yes	No	Yes	No	8.3	22	16	0	6.2	9.3	21	18	0	3.6	4.7	25	0	0	25	24	7	5	0	2	21	6	5	0	1	3	1	0	0	1
ZFHX3	No	No	Yes	No	5.9	12	6.2	3.1	6.2	0.89	3.6	3.6	0	0	23	75	25	25	50	17	4	2	1	2	2	1	1	0	0	15	3	1	1	2
PLCG2	No	No	Yes	No	2.4	3.1	3.1	0	0	1.3	0	0	0	0	6.2	25	25	0	0	7	1	1	0	0	3	0	0	0	0	4	1	1	0	0
FANCA	No	No	Yes	No	1.7	3.1	3.1	0	0	0	3.6	3.6	0	0	7.8	0	0	0	0	5	1	1	0	0	0	1	1	0	0	5	0	0	0	0
GPS2	No	No	Yes	No	0.69	6.2	0	0	6.2	0	3.6	0	0	3.6	3.1	25	0	0	25	2	2	0	0	2	0	1	0	0	1	2	1	0	0	1
TP53	Yes	Yes	Yes	No	29	28	22	0	6.2	32	25	21	0	3.6	20	50	25	0	25	85	9	7	0	2	72	7	6	0	1	13	2	1	0	1
MAP2K4	No	No	Yes	No	1.4	3.1	3.1	0	0	0.44	0	0	0	0	4.7	25	25	0	0	4	1	1	0	0	1	0	0	0	0	3	1	1	0	0
MYOCD	No	No	Yes	No	2.4	6.2	0	0	6.2	1.8	7.1	0	0	7.1	4.7	0	0	0	0	7	2	0	0	2	4	2	0	0	2	3	0	0	0	0
FLCN	No	No	Yes	No	1	3.1	0	0	3.1	0	0	0	0	0	4.7	25	0	0	25	3	1	0	0	1	0	0	0	0	0	3	1	0	0	1
TOP3A	No	No	Yes	No	1	3.1	0	0	3.1	0.44	3.6	0	0	3.6	3.1	0	0	0	0	3	1	0	0	1	1	1	0	0	1	2	0	0	0	0
NF1	No	Yes	Yes	No	3.8	9.4	0	3.1	6.2	1.8	0	0	0	0	11	75	0	25	50	11	3	0	1	2	4	0	0	0	0	7	3	0	1	2
CDK12	No	No	Yes	No	4.5	9.4	6.2	3.1	0	2.2	0	0	0	0	12	75	50	25	0	13	3	2	1	0	5	0	0	0	0	8	3	2	1	0
ERBB2	Yes	No	Yes	No	3.8	3.1	3.1	0	0	2.7	3.6	3.6	0	0	7.8	0	0	0	0	11	1	1	0	0	6	1	1	0	0	5	0	0	0	0
KRT15	No	No	Yes	No	0.35	3.1	0	0	3.1	0	3.6	0	0	3.6	1.6	0	0	0	0	1	1	0	0	1	0	1	0	0	1	1	0	0	0	0
KAT2A	No	No	Yes	No	1	3.1	0	3.1	0	0.44	3.6	0	3.6	0	3.1	0	0	0	0	3	1	0	1	0	1	1	0	1	0	2	0	0	0	0
STAT3	No	No	Yes	No	1.4	6.2	3.1	0	3.1	0.89	7.1	3.6	0	3.6	3.1	0	0	0	0	4	2	1	0	1	2	2	1	0	1	2	0	0	0	0
EZH1	No	No	Yes	No	1.4	3.1	0	3.1	0	0.89	3.6	0	3.6	0	3.1	0	0	0	0	4	1	0	1	0	2	1	0	1	0	2	0	0	0	0
BRCA1	No	No	Yes	No	2.8	3.1	0	3.1	0	1.3	3.6	0	3.6	0	7.8	0	0	0	0	8	1	0	1	0	3	1	0	1	0	5	0	0	0	0
CDC27	No	No	Yes	No	0.35	9.4	6.2	3.1	0	0	3.6	0	3.6	0	1.6	50	50	0	0	1	3	2	1	0	0	1	0	1	0	1	2	2	0	0
SPOP	No	No	Yes	No	1	3.1	0	3.1	0	0	0	0	0	0	4.7	25	0	25	0	3	1	0	1	0	0	0	0	0	0	3	1	0	1	0
EME1	No	No	Yes	No	0.35	3.1	3.1	0	0	0	0	0	0	0	1.6	25	25	0	0	1	1	1	0	0	0	0	0	0	0	1	1	1	0	0
MPO	No	No	Yes	No	1	3.1	3.1	0	0	0.44	0	0	0	0	3.1	25	25	0	0	3	1	1	0	0	1	0	0	0	0	2	1	1	0	0
RNF43	Yes	Yes	Yes	No	5.9	6.2	3.1	0	3.1	2.7	7.1	3.6	0	3.6	17	0	0	0	0	17	2	1	0	1	6	2	1	0	1	11	0	0	0	0
PPM1D	No	No	Yes	No	1	3.1	3.1	0	0	0.89	0	0	0	0	1.6	25	25	0	0	3	1	1	0	0	2	0	0	0	0	1	1	1	0	0
CD79B	No	No	Yes	No	0.35	3.1	0	3.1	0	0	3.6	0	3.6	0	1.6	0	0	0	0	1	1	0	1	0	0	1	0	1	0	1	0	0	0	0
GNA13	No	No	Yes	No	1.4	3.1	3.1	0	0	0.89	3.6	3.6	0	0	3.1	0	0	0	0	4	1	1	0	0	2	1	1	0	0	2	0	0	0	0
AXIN2	No	No	Yes	No	0.35	12	0	0	12	0	3.6	0	0	3.6	1.6	75	0	0	75	1	4	0	0	4	0	1	0	0	1	1	3	0	0	3
PRKCA	No	No	Yes	No	0.69	3.1	0	0	3.1	0.44	3.6	0	0	3.6	1.6	0	0	0	0	2	1	0	0	1	1	1	0	0	1	1	0	0	0	0
RECQL5	No	No	Yes	No	1.7	3.1	0	0	3.1	0	3.6	0	0	3.6	7.8	0	0	0	0	5	1	0	0	1	0	1	0	0	1	5	0	0	0	0
RHBDF2	No	No	Yes	No	0	3.1	0	3.1	0	0	3.6	0	3.6	0	0	0	0	0	0	0	1	0	1	0	0	1	0	1	0	0	0	0	0	0
DNAH17	No	No	Yes	No	2.1	9.4	6.2	0	6.2	1.8	7.1	3.6	0	3.6	3.1	25	25	0	25	6	3	2	0	2	4	2	1	0	1	2	1	1	0	1
FASN	No	No	Yes	No	2.4	16	6.2	0	9.4	0.44	11	7.1	0	3.6	9.4	50	0	0	50	7	5	2	0	3	1	3	2	0	1	6	2	0	0	2
SETBP1	No	No	Yes	No	7.6	3.1	3.1	0	0	3.1	0	0	0	0	23	25	25	0	0	22	1	1	0	0	7	0	0	0	0	15	1	1	0	0
DCC	No	No	Yes	No	7.3	9.4	3.1	0	6.2	4.4	7.1	0	0	7.1	17	25	25	0	0	21	3	1	0	2	10	2	0	0	2	11	1	1	0	0
ALPK2	No	Yes	Yes	No	2.1	9.4	6.2	0	3.1	0	0	0	0	0	9.4	75	50	0	25	6	3	2	0	1	0	0	0	0	0	6	3	2	0	1
STK11	No	No	Yes	No	0.35	6.2	0	0	6.2	0	3.6	0	0	3.6	1.6	25	0	0	25	1	2	0	0	2	0	1	0	0	1	1	1	0	0	1
KDM4B	No	No	Yes	No	2.1	9.4	3.1	3.1	3.1	0	3.6	0	3.6	0	9.4	50	25	0	25	6	3	1	1	1	0	1	0	1	0	6	2	1	0	1
PTPRS	No	No	Yes	No	5.2	3.1	0	0	3.1	2.2	3.6	0	0	3.6	16	0	0	0	0	15	1	0	0	1	5	1	0	0	1	10	0	0	0	0
MUC16	No	No	Yes	No	22	41	19	6.2	19	17	32	14	3.6	14	39	100	50	25	50	63	13	6	2	6	38	9	4	1	4	25	4	2	1	2
KEAP1	No	No	Yes	No	1	3.1	0	0	3.1	0	3.6	0	0	3.6	4.7	0	0	0	0	3	1	0	0	1	0	1	0	0	1	3	0	0	0	0
SMARCA4	No	No	Yes	No	4.5	6.2	0	0	6.2	0.44	3.6	0	0	3.6	19	25	0	0	25	13	2	0	0	2	1	1	0	0	1	12	1	0	0	1
SWSAP1	No	No	Yes	No	0	3.1	0	0	3.1	0	0	0	0	0	0	25	0	0	25	0	1	0	0	1	0	0	0	0	0	0	1	0	0	1
KMT2B	No	No	Yes	No	4.5	9.4	3.1	3.1	3.1	1.8	11	3.6	3.6	3.6	14	0	0	0	0	13	3	1	1	1	4	3	1	1	1	9	0	0	0	0
AKT2	No	No	Yes	No	2.1	3.1	0	0	3.1	0	0	0	0	0	9.4	25	0	0	25	6	1	0	0	1	0	0	0	0	0	6	1	0	0	1
PRX	No	No	Yes	No	1.7	3.1	0	0	3.1	0	3.6	0	0	3.6	7.8	0	0	0	0	5	1	0	0	1	0	1	0	0	1	5	0	0	0	0
AXL	No	No	Yes	No	2.4	9.4	3.1	3.1	3.1	0.89	7.1	3.6	0	3.6	7.8	25	0	25	0	7	3	1	1	1	2	2	1	0	1	5	1	0	1	0
CIC	No	Yes	Yes	No	4.8	6.2	0	6.2	3.1	0.44	3.6	0	3.6	0	20	25	0	25	25	14	2	0	2	1	1	1	0	1	0	13	1	0	1	1
XRCC1	No	No	Yes	No	0.69	6.2	0	3.1	3.1	0.44	3.6	0	3.6	0	1.6	25	0	0	25	2	2	0	1	1	1	1	0	1	0	1	1	0	0	1
ARHGAP35	No	No	Yes	No	2.4	3.1	3.1	0	0	0.44	3.6	3.6	0	0	9.4	0	0	0	0	7	1	1	0	0	1	1	1	0	0	6	0	0	0	0
POLD1	No	No	Yes	No	1.4	6.2	3.1	0	3.1	0	7.1	3.6	0	3.6	6.2	0	0	0	0	4	2	1	0	1	0	2	1	0	1	4	0	0	0	0
PPP2R1A	No	No	Yes	No	2.8	3.1	0	3.1	0	0.89	3.6	0	3.6	0	9.4	0	0	0	0	8	1	0	1	0	2	1	0	1	0	6	0	0	0	0
FOXA2	No	No	Yes	No	0.35	3.1	0	3.1	0	0.44	0	0	0	0	0	25	0	25	0	1	1	0	1	0	1	0	0	0	0	0	1	0	1	0
ASXL1	No	No	Yes	No	2.8	6.2	3.1	0	3.1	0.89	3.6	3.6	0	0	9.4	25	0	0	25	8	2	1	0	1	2	1	1	0	0	6	1	0	0	1
MMP9	No	No	Yes	No	3.8	6.2	0	0	6.2	0.44	3.6	0	0	3.6	16	25	0	0	25	11	2	0	0	2	1	1	0	0	1	10	1	0	0	1
NCOA3	No	No	Yes	No	2.4	9.4	0	0	9.4	1.8	3.6	0	0	3.6	4.7	50	0	0	50	7	3	0	0	3	4	1	0	0	1	3	2	0	0	2
TSHZ2	No	No	Yes	No	4.2	9.4	3.1	3.1	3.1	3.6	3.6	3.6	0	0	6.2	50	0	25	25	12	3	1	1	1	8	1	1	0	0	4	2	0	1	1
GNAS	No	No	Yes	No	5.2	12	3.1	3.1	9.4	2.2	7.1	0	3.6	3.6	16	50	25	0	50	15	4	1	1	3	5	2	0	1	1	10	2	1	0	2
LAMA5	No	No	Yes	No	3.1	9.4	0	3.1	6.2	0.44	11	0	3.6	7.1	12	0	0	0	0	9	3	0	1	2	1	3	0	1	2	8	0	0	0	0
RTEL1	No	No	Yes	No	0.35	12	6.2	0	6.2	0	3.6	0	0	3.6	1.6	75	50	0	25	1	4	2	0	2	0	1	0	0	1	1	3	2	0	1
COL18A1	No	No	Yes	No	0.69	16	3.1	0	12	0.44	11	0	0	11	1.6	50	25	0	25	2	5	1	0	4	1	3	0	0	3	1	2	1	0	1
LZTR1	No	No	Yes	No	1	3.1	0	0	3.1	0	0	0	0	0	4.7	25	0	0	25	3	1	0	0	1	0	0	0	0	0	3	1	0	0	1
NF2	No	No	Yes	No	0.69	6.2	0	0	6.2	0.44	3.6	0	0	3.6	1.6	25	0	0	25	2	2	0	0	2	1	1	0	0	1	1	1	0	0	1
EP300	No	Yes	Yes	No	4.5	6.2	0	3.1	3.1	1.3	3.6	0	3.6	0	16	25	0	0	25	13	2	0	1	1	3	1	0	1	0	10	1	0	0	1
EPHA2	No	No	Yes	No	4.8	6.2	6.2	0	0	1.3	3.6	3.6	0	0	17	25	25	0	0	14	2	2	0	0	3	1	1	0	0	11	1	1	0	0
SETDB1	No	No	Yes	No	3.5	3.1	0	3.1	0	1.3	0	0	0	0	11	25	0	25	0	10	1	0	1	0	3	0	0	0	0	7	1	0	1	0
TMEM63A	No	Yes	Yes	No	2.8	3.1	3.1	0	0	0	0	0	0	0	12	25	25	0	0	8	1	1	0	0	0	0	0	0	0	8	1	1	0	0
IL1RL1	No	No	Yes	No	0.69	3.1	0	0	3.1	0.44	0	0	0	0	1.6	25	0	0	25	2	1	0	0	1	1	0	0	0	0	1	1	0	0	1
ACVR2A	No	No	Yes	No	2.8	3.1	3.1	0	0	1.8	0	0	0	0	6.2	25	25	0	0	8	1	1	0	0	4	0	0	0	0	4	1	1	0	0
MLH1	No	No	Yes	No	1.7	3.1	3.1	0	0	0	0	0	0	0	7.8	25	25	0	0	5	1	1	0	0	0	0	0	0	0	5	1	1	0	0
BAP1	No	No	Yes	No	1.7	6.2	0	3.1	3.1	1.8	0	0	0	0	1.6	50	0	25	25	5	2	0	1	1	4	0	0	0	0	1	2	0	1	1
PBRM1	No	No	Yes	No	4.5	6.2	3.1	0	3.1	1.8	0	0	0	0	14	50	25	0	25	13	2	1	0	1	4	0	0	0	0	9	2	1	0	1
CP	No	No	Yes	No	1	6.2	3.1	0	3.1	0.89	3.6	0	0	3.6	1.6	25	25	0	0	3	2	1	0	1	2	1	0	0	1	1	1	1	0	0
TBL1XR1	No	Yes	Yes	No	0	3.1	3.1	0	0	0	0	0	0	0	0	25	25	0	0	0	1	1	0	0	0	0	0	0	0	0	1	1	0	0
FBXW7	No	Yes	Yes	No	7.3	3.1	3.1	0	0	1.8	0	0	0	0	27	25	25	0	0	21	1	1	0	0	4	0	0	0	0	17	1	1	0	0
MIER3	No	No	Yes	No	0.69	3.1	0	3.1	0	0.44	0	0	0	0	1.6	25	0	25	0	2	1	0	1	0	1	0	0	0	0	1	1	0	1	0
XRCC2	No	No	Yes	No	0.35	3.1	3.1	0	0	0.44	0	0	0	0	0	25	25	0	0	1	1	1	0	0	1	0	0	0	0	0	1	1	0	0
FZD3	No	No	Yes	No	1	3.1	3.1	0	0	0.44	3.6	3.6	0	0	3.1	0	0	0	0	3	1	1	0	0	1	1	1	0	0	2	0	0	0	0
FAS	No	No	Yes	No	1	3.1	3.1	0	0	0.89	0	0	0	0	1.6	25	25	0	0	3	1	1	0	0	2	0	0	0	0	1	1	1	0	0
IPO7	No	No	Yes	No	1.7	3.1	3.1	0	0	1.3	0	0	0	0	3.1	25	25	0	0	5	1	1	0	0	3	0	0	0	0	2	1	1	0	0
ACVR1B	No	No	Yes	No	3.1	3.1	0	0	3.1	0.89	0	0	0	0	11	25	0	0	25	9	1	0	0	1	2	0	0	0	0	7	1	0	0	1
MVK	No	Yes	Yes	No	3.8	3.1	0	0	3.1	0	0	0	0	0	17	25	0	0	25	11	1	0	0	1	0	0	0	0	0	11	1	0	0	1
GPC6	No	No	Yes	No	2.8	3.1	3.1	0	0	2.2	0	0	0	0	4.7	25	25	0	0	8	1	1	0	0	5	0	0	0	0	3	1	1	0	0
ING1	No	No	Yes	No	0.35	3.1	0	0	3.1	0	3.6	0	0	3.6	1.6	0	0	0	0	1	1	0	0	1	0	1	0	0	1	1	0	0	0	0
MLH3	No	No	Yes	No	0.69	3.1	0	3.1	0	0	0	0	0	0	3.1	25	0	25	0	2	1	0	1	0	0	0	0	0	0	2	1	0	1	0
MGA	No	No	Yes	No	6.2	6.2	3.1	0	3.1	1.8	3.6	3.6	0	0	22	25	0	0	25	18	2	1	0	1	4	1	1	0	0	14	1	0	0	1
SOX9	No	No	Yes	No	2.8	6.2	3.1	3.1	0	1.8	3.6	0	3.6	0	6.2	25	25	0	0	8	2	1	1	0	4	1	0	1	0	4	1	1	0	0
RBBP8	No	No	Yes	No	2.1	6.2	3.1	0	3.1	0.44	0	0	0	0	7.8	50	25	0	25	6	2	1	0	1	1	0	0	0	0	5	2	1	0	1
SMAD4	Yes	No	Yes	No	7.3	3.1	0	0	3.1	8	0	0	0	0	4.7	25	0	0	25	21	1	0	0	1	18	0	0	0	0	3	1	0	0	1
LMAN1	No	Yes	Yes	No	0.35	3.1	0	0	3.1	0	0	0	0	0	1.6	25	0	0	25	1	1	0	0	1	0	0	0	0	0	1	1	0	0	1
DOT1L	No	No	Yes	No	2.4	3.1	0	3.1	0	0.44	0	0	0	0	9.4	25	0	25	0	7	1	0	1	0	1	0	0	0	0	6	1	0	1	0
